# Supplementary material for: Multifunctional Proteins: Involvement in Human Diseases and Targets of Current Drugs
Source: Protein J. 2018 Aug 19;37(5):444–53. doi: 10.1007/s10930-018-9790-x (PMC6132618; doi:10.1007/s10930-018-9790-x)
Supplement: Supplementary file 1 — Supplementary material 1 (XLS 321 KB) [file 10930_2018_9790_MOESM1_ESM.xls]

## Sheet: Supplementary information
		MOONLIGHTING PROTEINS: INVOLVEMENT IN HUMAN DISEASES AND CURRENT DRUG TARGETS
		SUPPLEMENTARY INFORMATION
		Luis Franco1, Sergio Hernández1, Juan Cedano2, JosepAntoni Perez-Pons1, Jaume Piñol1, Angel Mozo-Villarias3, Isaac Amela1 and Enrique Querol1*
		1Institut de Biotecnologia i Biomedicina and Departament de Bioquímica i Biologia Molecular. Universitat Autònoma de Barcelona. 08193 Cerdanyola del Vallès, Barcelona. Spain.
		2Laboratorio de Inmunología. CENUR Litoral Norte-Salto, Universidad de la República, Rivera 1350. CP 50000 Salto. Uruguay.
		3Institut de Recerca Biomèdica and Departament de Medicina Experimental. Universitat de Lleida. 25198 Lleida. Spain.
		* Corresponding author:
		Dr. Enrique Querol
		Tel: 34-93-5868951
		Fax: 34-93-5812011
		E-mail: enric.querol@uab.cat
		S1 Table. List of moonlighting proteins. The NCBI RefSeq and Uniprot accesion numbers, as well as the protein name, canonical and moonlighting functions and organism name are provided.
		S2 Table. Moonlighting proteins involved in human diseases. Diseases are listed in column "Disease". The last column points out if the disease is related to the canonical function (C), moonlighting function (M) or both (M&C). The "?" symbol means that it could not be possible to differentiate the function that causes the disease.
		S3 Table. Moonlighting proteins that are current drug targets. The column "Drugs" shows the different drugss that target the protein. The column "Diseases" shows if the protein is also involved in any human disease.
		S4 Table. ODD Ratio and Relative Risk analyses between moonlighting proteins and current human protein involved in diseases.
		S5 Table. ODD Ratio and Relative Risk analysis between moonlighting proteins and current human protein that are current drug-targets.
		S6 Table. Fischer’s Exact Test showing that there are significant differences between the amount of moonlighting proteins that are involved in human diseases and are current drug targets versus the whole human proteome and the druggable human proteins respectively.

## Sheet: S1 Table
NCBI RefSeq	Uni Prot Code	Protein Name	Canonical Function	Moonlighting Function	Organism
EFW08378.1.	E7GW07	Enolase EC: 4.2.1.11.	Glycolysis	Plasminogen binding	Oral streptococci
A0QQU5	A0QQU5	60 kDa chaperonin 1	Chaperone	Essential for biofilm formation	Mycobacterium smegmatis
AAA03081	P18124	L7	Ribosomal protein	Autogenous regulation of translation	Homo sapiens
AAA18634	Q27727	Enolase EC:4.2.1.11	Conversion of 2-phosphoglycerate to phosphoenolpyruvate (Glycolysis)	It may be involved in a host of other biological functions.	Plasmodium falciparum
AAA19452	P42227	STAT3 (Signal transducer and activator of transcription 3)	Signaling protein and Transcription factor	Electron transport chain	Mus musculus
AAA20990	P29453	L4	Ribosomal protein	Autogenous regulation of translation	Yeast (Saccharomyces cerevisiae)
AAA24534	P0AA25	Thioredoxin	Antioxidant	Omega DNA Polymerase subunit (Subunit of T7 DNA polymerase)	Escherichia coli
AAA24576	P0A7V8	S4	Ribosomal protein	Autogenous regulation of translation	Escherichia coli
AAA28723	Q05201	Developmental protein eyes absent EC:3.1.3.48	Transcription factor (control development drosophila eyes)	It has intrinsic protein Tyr phosphatase activity EC:3.1.3.48	Drosophila melanogaster
AAA30325.1	Q27820	Glyceraldehyde-3-phosphate dehydrogenase EC:1.2.1.14	Conversion of D-glyceraldehyde 3-phosphate	Fibronectin, plasminogen and colagen binding	Trichomonas vaginalis
AAA31156	P00883	Aldolase EC:4.1.2.13	Splits the fructose 1,6-bisphosphate, into dihydroxyacetone phosphate	Interacts with Wiskott-Aldrich Syndr.	Oryctolagus cuniculus (Rabbit)
AAA33620	P12063	Tyrosyl tRNA synthetase EC:6.1.1.1	Tyrosyl tRNA synthetase	Promotes folding of group I introns	Neurospora crassa
AAA34469	P00812	Arginase EC:3.5.3.1	Arginine hydrolysis	Inhibitor of ornithintranscarbamoylase	Saccharomyces cerevisiae
AAA34698	P04806	Hexokinase EC:2.7.1.1	Fructose and glucose phosphorylating enzyme (Glycolysis)	Transcriptional regulation	Saccharomyces cerevisiae
AAA34721	P20967	Alfa-ketoglutarate dehydrogenase EC:1.2.4.2	TCA cycle enzyme	Mitochondrial DNA maintenance	Saccharomyces cerevisiae
AAA35255	P09608	Galactokinase EC:2.7.1.6	Galactose catabolism enzyme	Induction galactose genes (transcription regulation: transcriptional activator)	Kluyveromyces lactis
AAA36154	P13010	Ku70/Ku80	Single stranded DNA-dependent ATP-dependent helicase.	Extracellular protease	Homo sapiens
AAA49955	P02362	S8 (40S ribosomal protein S7)	Ribosomal protein	When S8 is phosphorilated is an oocyte peripheral membrane protein	Xenopus laevis
AAA50988	P0A7S3	S12	Ribosomal protein	RNA processing	Escherichia coli
AAA51885	P05455	La protein (Lupus La protein)	Protect RNA from 3'-end digestion	RNA folding chaperone	Homo sapiens
AAA52576	P32189	Glycerol Kinase EC:2.7.1.30	It converts glycerol to sn-glycerol 3-phosphate (glycolysis)	ATP-stimulated translocation protein (ASTP)	Homo sapiens
AAA58459	P28482	ERK2 (signal-regulated kinases) EC:2.7.11.24	Mitogen-activated protein kinase 1 (MAP kinase)	Transcriptional repressor	Homo sapiens
AAA59575	P08183	P-Glycoprotein (transporter) EC:3.6.3.44	P-Glycoprotein (transporter)	Regulator of cell-swelling ion channel	Homo sapiens
AAA60078	P00558	Phosphoglycerate kinase EC:2.7.2.3	Glycolisis	Plasmin reductase	Homo sapiens
AAA63186	P16402	Histone H1	Histone	Thyroglobulin receptor	Mus musculus
AAA81360	P34756	Inositol P kinase EC:2.7.1.150	Inositol biosynthesis	Transcriptional regulation	Saccharomyces cerevisiae
AAA81906.1	Q24803	Alcohol dehydrogenase (EhADH2)	Alcohol dehydrogenase	Binds fibronectin, laminin and type II collagen	Enteamoeba histolytica
AAA88025	P50570	Dynamin	Membrane fission	1. Dynamic instability of microtubules in interphase; 2. Centrosome cohesion	Homo sapiens
AAA89077	P09960	Leukotriene A4 hydrolase EC:3.3.2.6	Epoxide hydrolase	Aminopeptidase	Homo sapiens
AAB00103	Q15311	RLIP76 (RalA-binding protein 1 - RALBP1)	Binding partner of Ap-2, epsin and Numb in interphase	Mitotic spindle assembly	Homo sapiens
AAB01381	P09622	DLD (Dihydrolipoyl dehydrogenase, mitochondrial) EC:1.8.1.4	Lipoamide dehydrogenase	Protease	Homo sapiens
AAB29184	Q99217	Amelogenin	Regulates the size and shape of mineral crystallites	Mitochondrial DNA maintenance	Homo sapiens
AAB29246	P38936	P21	P21: Inhibition of cyclin-dependent kinase activity	Activation of Cdk	Homo sapiens
AAB41080	P12425	Glutamine synthase EC:6.3.1.2	Synthesis of Glutamine	Control of gene expression. When glutamine levels are high the inhibited	Bacillus subtilis
AAB46362.2	P50142	Heat shock protein 60, mitochondrial	May participate in assembly and/or disassembly of proteins imported	Adhesin	Histoplasma capsulatum
AAB51176	P27797	Calreticulin	Intracellular function: A chaperone (glycoprotein folding and Ca2+ homeostasis)	Extracellular function (non-classical secretion routes): Cell adhesion	Homo sapiens
AAB59505	P62263	S14	Ribosomal protein	Autogenous regulation of translation	Homo sapiens
AAB59985	P09546	PutA - Bifunctional protein PutA EC:1.5.99.8	Proline dehydrogenase	Transcriptional repressor	Escherichia coli
AAB60337	P23396	S3	Ribosomal protein	DNA repair	Homo sapiens
AAB67380	P19882	Heat shock protein 60, mitochondrial	Mitochondrial chaperone	Stabilization active DNA units	Saccharomyces cerevisiae
AAB67567	Q3E7Y3	S15a (40S ribosomal protein S22-B)	Ribosomal protein	It seems to selective stabilize the temperature-sensitive cap-binding subunit	Saccharomyces cerevisiae
AAB95084.1	P94915	Glyceraldehyde-3-phosphate dehydrogenase	Glycolisis	EGF-receptor	Mycobacterium avium
AAC12921	O14786	Neuropilin (VEGF receptor)	Vascular endothelial cell growth factor receptor	Receptor for semaphorin III (nerve axons) / VEFGR, regulation of angiogenesis	Homo sapiens
AAC17130	O69174	Enolase EC:4.2.1.11	Conversion of 2-phosphoglycerate to phosphoenolpyruvate (Glycolysis)	Laminin binding protein.	Staphylococcus aureus
AAC39753	O60568	Lysyl hydroxylase isoform 3 EC:1.14.11.4	Lysyl hydroxylase	Collagen glucosyltransferase	Homo sapiens
AAC46613	Q27718	Histone H3	Histone	Possible role in host erythrocytes invasion	Plasmodium falciparum
AAC50455	Q13584	Isocitrate dehydrogenase EC:1.1.1.42	TCA cycle enzyme	Mitochondrial mRNA binding	Homo sapiens
AAC63054	P00734	Thrombin protease (Prothrombin)	Thrombin protease	Ligand for cell surface receptors	Homo sapiens
AAD17940	P53597	Succinyl-coA synthetase (Succinate thiokinase) EC:6.2.1.4	TCA cycle enzyme	Mitochondrial DNA maintenance	Homo sapiens
AAD19351	Q71UF1	Aconitase EC:4.2.1.3	Catalyses the Stereo-specific isomerization of citrate to isocitrate.	Doom homeostasis / IREBP: Iron-responsive element-binding protein	Homo sapiens
AAD22302	Q05762	Dihydrofolate-reductasethymidylate-synthase (DHFR–TS) EC:1.5.1.3	Tetrahydrofolate synthesis	Thymidylate-synthase	Arabidopsis thaliana
AAD34017	Q9Y7F0	Tsa1p (Peroxiredoxin TSA1) EC:1.11.1.15	Thiol-specific antioxidant-likeprotein	Chaperone / has been found in a genetic screen to be involved in mutation suppresion	Candida albicans
AAF15890	Q9UH91	Xanthine oxidoreductase	Purine catabolism enzyme	Structural role in the mammary gland	Homo sapiens
AAF56129	Q06559	S3	Ribosomal protein	DNA repair	Drosophila melanogaster
AAF73984.1	Q9KKF0	60 kDa chaperonin	Chaperone	Adhesin.	Clostridium difficile
AAF81785	Q9NQX3	Gephyrin, protein anchor	Microtubule-associated protein involved in membrane protein-cytoskeleton interaction	Synthesis of molybdenum cofactor (MoCo).	Homo sapiens
AAG01897	Q8IWX2	RHAMM	mitotic spindle/hyaluronan-binding protein	Extracellular RHAMM-CD44 partnering sustains CD44 surface	Homo sapiens
AAH17444	P07954	Fumarate hydratase EC:4.2.1.2	Catalyzes the reversible hydration/dehydration of fumarate to malate (TCA cycle)	Tumor suppressor	Homo sapiens
AAH20921	Q6PJ79	Intersectin (ISTN2)	Involved in clathrin-mediated endocytosis	Orienting mitotic spindle via cdc42 GEF activity	Homo sapiens
AAH32697	P05230	FGF1 (Fibroblast growth factor 1)	Important role in the regulation of cell survival, cell division, angiogenesis	Stimulates cell adhesion and/or motility upon export	Homo sapiens
AAH39152	Q8IXV0	Hes 1 protein	Transcriptional repressor	It is able to induce the activation of the NF-kB (Nuclear factor-kappaB) pathway	Homo sapiens
AAH44651	Q9Y6I3	Epsin	Generating membrane curvature	Organizing mitotic membranes/influencing spindle assembly	Homo sapiens
AAH68068	Q6NVH9	GAL3 (Galectin 3)	Lectin, Galactosidase-binding, soluble	Induction of T-cell apoptosis; cell adhesion/migration	Homo sapiens
AAI07699	P15336	ATF2 protein (Cyclic AMP-dependent transcription factor) EC:2.3.1.48	Transcription factor	DNA damage response	Homo sapiens
AAI28265	A1A528	ZW10 (Centromere/kinetochore protein zw10 homolog)	Trafficking between the ER and Golgi	Kinetochore component, termination of the spindle checkpoint	Homo sapiens
AAI36471	P07996	Thrombospondin 1	Adhesive glycoprotein that mediates cell-to-cell and cell-to-matrix interactions	1-TSP promotes replication,2-it modifies smooth muscle cell responses to contraction	Homo sapiens
AAK46156	P9WK17	Malate synthase G	Malate synthase activity, Magnesium & Manganesium ion binding	Laminin/fibronectin binding protein	Mycobacterium tuberculosis
AAL48323	P18074	ERCC2 - TFIIH basal transcription factor complex helicase XPD subunit	DNA helicase involved in the repair of DNA damaged by exposure to ultraviolet lights	It is also a subunit of TFIIH, a basal transcription factor	Homo sapiens
AAL69566	Q8X1T3	Pyruvate Carboxylase EC:6.4.1.1	Catalyzes a 2-step reaction, involving the ATP-dependent carboxylation	Assembly of alcohol oxidase	Pichia angusta (Yeast) (Hansenula polymorpha & Pichia pastoris)
AAM88559.1	Q8KP52	60 kDa chaperonin	Chaperone	Adhesin	Listeria monocytogenes
AAN04009	Q9BPW9	hRoDH-E2 (Dehydrogenase/reductase SDR family member 9)	Retinoid and hydroxy-steroid Dehydrogenase/Reductase	Transcriptional repressor	Homo sapiens
AAN28926	Q8GE63	Enolase EC:4.2.1.11	Conversion of 2-phosphoglycerate to phosphoenolpyruvate (Glycolysis)	Plasminogen binding	Aeromonas hydrophila
AAO15691	Q77E16	E6 oncoprotein	Oncoprotein	Recruits P53 to an E6 protein complex that ubiquitinates P53 for degradation	Human papillomavirus type 16
AAO64858	Q8GX14	Glutamineamidotransferase–glutamine-cyclase (GATase–GNC)	Histidine synthesis	Catalyzes fifth and sixth steps of pathway (imidazole ring synthesis)	Arabidopsis thaliana
AAP35661	Q86U72	GAK Cyclin-G associated kinase / Auxilin 2	Uncoating clathrin-coated vesicles	1. Promotes MT outgrowth during spindle assembly; 2. Centrosome cohesion	Homo sapiens
AAP41494	Q7YQK6	Upsilon-crystallin EC:1.1.1.27	Lens crystallin	Lactate dehydrogenase A	Ornithorhynchus anatinus (Duckbill platypus)
AAP81756.1	Q7YZX3	Enolase EC: 4.2.1.11.	Glycolysis	Plasminogen binding	Onchocerca volvulus
AAS67616	Q6Q3I2	Alcohol acetaldehyde dehydrogenase	Acetaldehyde dehydrogenase (acetylating) activity - alcohol dehydrogenase (NAD)	Binding to Caco-2 cells & Binding to eukaryotic Hsp60	Listeria monocytogenes
AAS76684	Q9SQT8	3-Dehydroquinatedehydratase–shikimate-NADP-oxidoreductase (DHQase—SORase)	Aromatic amino acidsynthesis	Catalyzes third and fourth steps of pathway	Arabidopsis thaliana
AAU09698	P49367	Homoaconitase, mithocondrial EC:4.2.1.36	Responsible for the dehydration of cis-homoaconitate to homoisocitric acid.	Mitochondrial DNA stability	Saccharomyces cerevisiae
AAV88622.1	Q4VRV1	Hexokinase	Fructose and glucose phosphorylating enzyme (Glycolysis).	A haemoglobin-binding protein was found on the parasite’s surface in the flagella	Leishmania donovani
AAV97808	Q5M731	Thiamine biosynthetic bifunctional enzyme TH1	Thiamine synthesis	Arabidopsis has C-terminalTMPPase and a yeast homolog has N-terminal TMPPase	Arabidopsis thaliana
AAW78351	Q5EFD8	Enolase EC:4.2.1.11	Conversion of 2-phosphoglycerate to phosphoenolpyruvate (Glycolysis)	Plasminogen binding	Trichomonas vaginalis
AAZ78247.1	Q3Y454	Glyceraldehyde-3-phosphate dehydrogenase EC:1.2.1.13	Glycolisis	Plasminogen binding. Binding to albumin. Binding to porcine tracheal rings.	Streptococcus suis
ABA64522.1	Q3HL75	Enolase EC: 4.2.1.11.	Glycolysis	Plasminogen binding	Leishmania mexicana
ABM06001	A1L4U4	GTP-cyclohydrolase-II–3,4-dihydroxy-2-butanone-4-phosphate synthase (GTP2–DHBP)	Riboflavinsynthesis	Fusion might be a kinetic solution for balancing substrate input	Arabidopsis thaliana
ABS81352	A7LKP5	Glucose-6-phosphate isomerase	Glycolisis	In the vesicle fluid seems to be related to cellular proliferation	Echinococcus multilocularis
ABS84853	A7L763	Tuf (Translation elongation factor Tu)	Translation elongation factor (proteins used in protein synthesis in the cell)	Factor H (Binding to plasma Factor H and Factor H-related protein 1 (FHR-1))	Pseudomonas aeruginosa
ABT17086	A7UKY0	MDM2 (E3 ubiquitin-protein ligase Mdm2)	Down-regulation of p21	Activation of estrogen receptor alpha	Homo sapiens
ABV10654	A8AY46	Enolase EC:4.2.1.11	Conversion of 2-phosphoglycerate to phosphoenolpyruvate (Glycolysis)	Binding to salivary mucin MUC7	Streptococcus gordonii
ABZ81479	B1A031	Superoxide dismutase EC:1.15.1.1	Destroys radicals which are normally produced within the cells	Adhesin binding mucus-associated proteins.	Mycobacterium avium subsp. avium
ACA34587	C4ME86	60 kDa chaperonin	Chaperone	Stimulation of osteoclastogenesis - Stimulation of monocyte cytokine synthesis	Escherichia coli
ACA34974.2	B8Q027	Enolase	Glycolysis	"Secreted Enolase has	Steinernema glaseri
ACB15534	B1LHD3	L4	Ribosomal protein	Autogenous regulation of translation	Escherichia coli
ACM91557	C0L9R1	bgl1D Beta-glucosidase	Beta-glucosidase	Lipolytic activity (renamed Lip1C)	uncultured microorganism
ACS66679	C6GGT7	Enolase EC:4.2.1.11	Conversion of 2-phosphoglycerate to phosphoenolpyruvate (Glycolysis)	Fibronectin binding protein/adhesin	Streptococcus suis
ACY30465	D0VLV3	Enolase EC:4.2.1.11	Conversion of 2-phosphoglycerate to phosphoenolpyruvate (Glycolysis)	EgEno1 expression patterns in hydatid cyst components	Echinococcus granulosus
ADA65094	D2BRB9	Pyruvate kinase EC:2.7.1.40	Converts phosphoenolpyruvate (PEP) to pyruvate (glycolysis)	L. lactis cell surface protein that binds to yeast mannan	Lactococcus lactis subsp. lactis
ADI46817.1	D9IL10	Glyceraldehyde-3-phosphate dehydrogenase EC:1.2.1.12	Glycolisis	Responsible for a complement factor C3 binding activity	Haemonchus contortus
ADV04515	E7C160	60 kDa chaperonin	Chaperone	Insect neurotoxin	Enterobacter aerogenes (Aerobacter aerogenes)
ADV34257	A8VHK4	Enolase (Alpha-enolase) EC:4.2.1.11	Conversion of 2-phosphoglycerate to phosphoenolpyruvate (Glycolysis)	Plasminogen binding	Mycoplasma fermentans
ADX49083	E8Y1M9	S8	Ribosomal protein	Autogenous regulation of translation	Escherichia coli
ADX49150	E8Y2E4	S9	Ribosomal protein	DNA repair	Escherichia coli
ADX51512	E8Y3L2	S1	Ribosomal protein	Replication	Escherichia coli
ADX52894	E8Y6A2	L10	Ribosomal protein	Autogenous regulation of translation	Escherichia coli
ADX52895	E8Y6A3	L1	Ribosomal protein	Autogenous regulation of translation	Escherichia coli
ADX87407	Q968V9	Aldolase EC:4.1.2.13	Splits the fructose 1,6-bisphosphate, into dihydroxyacetone phosphate	Host cell invasive	Plasmodium Vivax
AEC08184	Q8LPN3	PABA–GATase (p-Aminobenzoate synthase–glutamine-amidotransferase)	Glutamine-amidotransferase	Glutamine-cyclase	Arabidopsis thaliana
AEC09054	Q8RWT5	Phosphoribosylaminoimidazolecarboxamideformyltransferase–IMP cyclohydrolase	IMP synthesis	Catalyzes last two steps in purine synthesis	Arabidopsis thaliana
AED89593	F5CUQ4	Glyceraldehyde-3-phosphate dehydrogenase EC:1.2.1.12	Glycolisis	Role in extracellular polysaccharide synthesis	Xanthomonas campestris pv. Leersiae
AED92400	P37271	Phytoene synthase EC:2.5.1.32	Carotenoid metabolism	Catalyzes committing reactions for diterpene synthesis (C40)	Arabidopsis thaliana
AED92917	Q39054	Molybdopterin biosynthesis enzyme(MoCo-S)	Mo cofactor synthesis	Highly conserved cofactor across kingdoms; binds to actin filaments.	Arabidopsis thaliana
AED97731	O64903	Nucleoside diphosphate kinase (NDPK2) EC:2.7.4.6	Major role in the synthesis of nucleoside triphosphates other than ATP	Phytochrome-mediatedsignal transduction	Arabidopsis thaliana
AEE28077	Q9MB58	6-Phosphofructo-2-kinase–fructose-2,6-bisphosphatase (FKFBP) EC:2.7.1.105	Sucrose and starch metabolism	Plant-unique, N-terminal sequence required to form homotetramer	Arabidopsis thaliana
AEE31849	Q38970	Acetyl-CoA carboxylase (ACC) EC:6.3.4.14	Very long chain fatty acid synthesis	Multi-subunit plastid ACC indicots and non-Poaceaemonocots	Arabidopsis thaliana
AEE34892	Q1ENB6	6-Hydroxymethyl-7,8-dihydropterinpyrophosphokinase–7,8-dihydropteroate-synthase	Tetrahydrofolate synthesis	Catalyzes first two steps in pathway	Arabidopsis thaliana
AEE85590	Q42525	Hexokinase (HXK1) EC:2.7.1.1	Fructose and glucose phosphorylating enzyme (Glycolysis)	Intracellular glucose sensor	Arabidopsis, various species
AEE86403	P53799	Squalene synthase EC:2.5.1.21	Sterol synthesis	Catalyzes committing reactions for sterol synthesis (C30)	Arabidopsis thaliana
AEE86844	Q9T071	Hexokinase EC:2.7.1.1	Fructose and glucose phosphorylating enzyme (Glycolysis)	Glucose signaling / Porine binding, Apoptosis	Arabidopsis thaliana
AHZ59732.1	A0A059U5R2	60S ribosomal protein L44	Ribosomal protein	It supports abiotic stress resistance	Aspergillus glaucus
B1N649	B1N649	CbpA	Surface proteins noncovalently bound to the phosphorylcholine moiety	Virulence (colonization of the nasopharynx)	Streptococcus pneumoniae
B2LXU3	B2LXU3	Glyceraldehyde-3-phosphate dehydrogenase EC:1.2.1.12	Glycolisis	Binding to plasminogen.	Schistosoma bovis
B2SJM1	B2SJM1	Phosphoglucose isomerase EC:5.3.1.9	Glycolisis	Involved in virulence (mechanism of action has not yet been identified)	Xanthomonas oryzae pv. oryzae
BAA02205	P34823	Eukaryotic elongation factor 1a (eEF-1A)	Protein synthesis (GTP-dependentbinding of amino-acyl-tRNA)	Cytoskeleton structure regulation	Carrot (Daucus carota), maize, rice and probably Arabidopsis
BAA03436	P32856	Epimorphin, syntaxin	Morphogen signaling (essential for epithelial morphogenesis)	Stimulates cell adhesion	Homo sapiens
BAA25845	P05388	P0	Ribosomal protein	DNA repair	Homo sapiens
BAA81745	Q9RA63	Chaperone protein ClpB	Part of a stress-induced multi-chaperone system	Metalloprotease EC:3.4.24.87	Thermus thermophilus
BAA81815.1	Q9XDS7	Enolase	Glycolisis	Binding to plasmin(ogen)	Streptococcus anginosus
BAB38323	Q8X709	birA biotin synthetase	Biotin-[acetylCoA carboxylase] holoenzyme synthetase	Bio operon repressor	Escherichia coli
BAC81658	Q75NZ0	Ferredoxin: sulfite reductase (Fd–SiR) EC:1.8.7.1	Sulfite reductase activity (thus involved in development and growth)	Chloroplast DNA compacting protein	Pea (Pisum sativum). And soybean, tobacco and probably Arabidopsis
BAD69594	P39633	Glutamate dehydrogenase EC:1.4.1.2	Devoted to catabolic function of glutamate.	Transcription factor binding activity	Bacillus subtilis
BAH11120	A7VMH8	AtlA (autolysin)	Autolysin	is a fibronectin-binding protein	Streptococcus mutans
BAH19477	B9DFG0	P5CS (D1-Pyrroline-5 carboxylate synthetase)	Proline synthesis	Catalyzes committing steps from glutamate	Arabidopsis thaliana
BAH20222	B9DHK5	Lysine-ketoglutarate reductase–saccharopine dehydrogenase (LKR–SDH)	Lysine catabolism (Lysine ketoglutarate reductase)	Saccharopine dehydrogenase	Arabidopsis thaliana
BAH20269	B9DHQ2	Mitochondrial processing peptidase (MPP alpha and beta subunits)	Mitochondrial protein import (cleavage of signal peptide)	Mitochondrial electrontransport proteins	Arabidopsis, various species
BAH57002	P92980	5'-adenylylsulfate reductase 3, chloroplastic (50-Adenylylphosphosulfatereductase	Sulfate assimilation	Catalyzes committing step for sulfate reduction (versus sulfation pathway)	Arabidopsis thaliana
BAL37467	P0C0V0	DegP (HtrA) chaperone	Conserved extracytoplasmic heat shock protein	Protease (proteolysis) activity EC:3.4.21.108	Escherichia coli
BAM31033	J7M6M6	Glyceraldehyde-3-phosphate dehydrogenase EC:1.2.1.12	Glycolisis	Fibronectin binding protein - Plasminogen binding protein - Cell signaling kinase	Streptococcus pyogenes
BC149984	A6QQT4	Aldehyde dehydrogenase	Alcohol metabolism	Lens protein	Bos taurus
C0S9Y0	C0S9Y0	Malate synthase	Gklyoxylate cycle	Adhesion process (type I and IV collagen and fibronectin binding)	Paracoccidioides brasiliensis
C1GPZ3	C1GPZ3	Fumarase	Catalyze the reversible hydratation of fumarate to malate.	Adhesion to host	Paracoccidioides brasiliensis
C7GM32	C7GM32	Gal1p	To phosphorilate galactose	Gal1p activates Gal4p, the activator of GAL genes	Saccharomyces cerevisiae
CAA17397	P9WPE7	60 kDa chaperonin 2	Chaperone	Activates monocyte cytokine synthesis - Cell surface protein	Mycobacterium tuberculosis
CAA23633	P0A7R5	S10	Ribosomal protein	Transcription (Copley: NusB-S10 transcription antitermination complex)	Escherichia coli
CAA23653	P0ADY3	L14	Ribosomal protein	Replication helicase EC:3.6.4.12	Escherichia coli
CAA25833	P04406	Glyceraldehyde-3-phosphate dehydrogenase EC:1.2.1.12	Glycolisis	Uracil-DNA glycosylase, Transferrin receptor, involved in endocytosis	Homo sapiens
CAA29316.1	P08891	Phosphoglycerate kinase A	Glycolisis	Flagellar protein	Trypanosoma brucei brucei
CAA31188	P05089	Arginase EC:3.5.3.1	Arginine hydrolysis	Potentially regulates arginine-dependent immune functions such as T lymphocyte	Homo sapiens
CAA42576.1	P22512	Glyceraldehyde-3-phosphate dehydrogenase, glycosomal	Glycolisis	Flagellar protein	Trypanosoma brucei brucei
CAA45881	P02359	S7	Ribosomal protein	Autogenous regulation of translation	Escherichia coli
CAA53231	P24494	S19 (40S ribosomal protein S19G)	Ribosomal protein	Regulation of development (required for chromatin condensation)	Ascaris lumbricoides
CAA53950	P29474	Endothelial Nitric Oxide Synthase EC:1.14.13.39	Produces nitric oxide (NO)	Synthesis of sulfate from sulfane or sulfide sulfur and superoxide	Homo sapiens
CAA57342.1	P43067	Alcohol dehydrogenase 1	An alcohol + NAD+ = an aldehyde or ketone + NADH	Plasminogen binding (humans plasminogen)	Candida albicans
CAA66377.1	Q59906	Glyceraldehyde-3-phosphate dehydrogenase EC:1.2.1.12	Glycolisis	Plasminogen binding	Streptococcus equisimilis
CAA96134	P23202	Ure2 (Transcriptional regulator URE2) EC:1.11.1.9	Regulator of nitrogen catabolite repression	Glutathione peroxidase activity	Saccharomyces cerevisiae
CAA97317	P32527	Zuo1 Ribosome-associated chaperone zuotin	Co-Chaperone of the Hsp70, Ssb	It has the ability to directly interact with and activate the transcription factor	Saccharomyces cerevisiae
CAB03610	Q92353	Ubp6 - Ubiquitin carboxyl-terminal hydrolase 6	Deubiquitinating cysteine protease	Proteasome-inhibitory activity	Schizosaccharomyces pombe
CAB08582	P9WMJ9	Chaperone protein DnaK	Chaperone	Stimulates CD8 lymphocyte chemokine production - Stimulates monocyte chemokine	Mycobacterium tuberculosis
CAB85608	Q9I9A9	Iota-crystallin	Lens crystallin	Cellular retinol-binding protein	Lygodactylus picturatus (Yellow-headed dwarf gecko)
CAC12594	Q9HI69	Glutamate formimidoyltransferase	Glutamate formiminotransferase (Aminoacid transport and metabolism)	5-Formyltetrahydrofolate cycloligase	Thermoplasma acidophilum
CAC27450	I6L8L9	Glyceraldehyde-3-phosphate dehydrogenase EC:1.2.1.12	Glycolisis	Plasminogen binding protein / Adhesin for mucin	Streptococcus pneumoniae
CAD99191	Q5NJY7	Enolase EC:4.2.1.11	Conversion of 2-phosphoglycerate to phosphoenolpyruvate (Glycolysis)	Fibronectin binding.	Lactobacillus plantarum
CAG46781	Q6FGX3	Rab6A	Retrograde transport from early endosomes to ER	1. Inactivation of spindle checkpoint; 2. Rab6C required for cell cycle progression	Homo sapiens
CAY79243	C8Z777	Arg5,6	Arginine biosynthesis	Transcriptional control (DNA binding transcription regulator)	Saccharomyces cerevisiae
CBA06493	C6SIV9	Aldolase EC:4.1.2.13	Splits the fructose 1,6-bisphosphate, into dihydroxyacetone phosphate	It is a cell surface protein involved in cell adherence	Neisseria meningitidis
CBA08551	C6SKU1	Enolase EC:4.2.1.11	Conversion of 2-phosphoglycerate to phosphoenolpyruvate (Glycolysis)	Plasminogen binding	Neisseria meningitidis
CBI71394	Q47223	Hexokinase EC:2.7.1.1	Fructose and glucose phosphorylating enzyme (Glycolysis)	Apoptosis (VDAC-HK complex: FimA promotes binding of VDAC)	Escherichia coli
CCE36854	P9WPW9	Glutamate racemase	Glutamate racemase	DNA kinase inhibitor	Mycobacterium tuberculosis
CCJ44395	J7R5H8	Aspartate receptor	Aspartate receptor	Maltose-binding -protein receptor	Escherichia coli
DAA08345.1	P00924	Enolase 1 EC: 4.2.1.11.	Glycolysis	Molecular chaperone	Saccharomyces cerevisiae
E6J203	E6J203	Triosephosphate isomerase	D-glyceraldehyde 3-phosphate = glycerone phosphate.	Plasminogen binding.	Streptococcus anginosus
EDN59849	A6ZZQ6	Aldolase EC:4.1.2.13	Splits the fructose 1,6-bisphosphate, into dihydroxyacetone phosphate)	V-ATPase assembly	Saccharomyces cerevisiae
EDN61572	A6ZUW4	L30	Ribosomal protein	Autogenous regulation of translation	Yeast (Saccharomyces cerevisiae)
EDN62478	A6ZSN7	S20	Ribosomal protein	Transcription	Yeast (Saccharomyces cerevisiae)
EDQ64825	A9SVI7	Presenilin EC:2.7.1.1	Presenilin enhancer-2 subunit of gamma secretase	Cytoskeletal function	Physcomitrella patens
EEH19139.1	C0S1J2	Enolase EC: 4.2.1.11.	Glycolysis	Fibronectin binding	Paracoccidioides brasiliensis
EEI81097.1	C2GUH0	Glutamine Synthetase	Glutamine Synthetase	Plasminogen binding	Bifidobacterium lactis
EEU08341	C7GLI0	Vhs3 - phosphopantothenoylcysteine decarboxylase subunit Vhs3	Coenzyme A biosynthesis	Regulator of serine/threonine protein phosphatase	Saccharomyces cerevisiae
EFD42586	P9WQP1	Diacylglycerol acyltransferase/mycolyltransferase Ag85B	Transferase activity	Fibronectin binding proteins	Mycobacterium tuberculosis
EFH29685	D6S5V6	Enolase EC:4.2.1.11	Conversion of 2-phosphoglycerate to phosphoenolpyruvate (Glycolysis)	Inhibitor of Neisseria binding.	Lactobacillus johnsonii
EFM35958	E0PZW1	Phosphoglycerate mutase	Catalyzes the interconversion of 2-phosphoglycerate and 3-phosphoglycerate	Plasminogen binding protein	Streptococcus sp. oral
EFU64201.1	E6KIJ3	Phosphoglycerate kinase EC:2.7.2.3	Glycolisis	Binding to plasminogen	Streptococcus oralis ATCC 49296
EFW33848	Q6GIL6	Triose phosphate isomerase EC:5.3.1.1	Catalyzes the reversible interconversion of dihydroxyacetone phosphate)	Adhesion to fungal mannans	Staphylococcus aureus subsp. aureus
EGO39312	Q745I2	Putative 4-hydroxy-4-methyl-2-oxoglutarate aldolase	Splits the fructose 1,6-bisphosphate, into dihydroxyacetone phosphate)	M. avium adhesins bind to intestinal mucus aldolase	Mycobacterium avium subsp. paratuberculosis
EGY48061	P46398	60 kDa chaperonin	Chaperone	Stimulation of bone resorption	Aggregatibacter actinomycetemcomitans serotype c
EHI77922	G6C746	Phosphoglycerate kinase EC:2.7.2.3	Glycolisis	Plasminogen binding protein in oral streptococci.	Streptococcus sp. oral
EJH24893	A0A064C2M3	HtrA	Serine protease	Involved in nasopharyngeal colonization	Streptococcus pneumoniae
EJS81266	J8T291	Glyceraldehyde-3-phosphate dehydrogenase EC:1.2.1.12	Glycolisis	Immunomodulator	Streptococcus agalactiae
EPV31362.1	S8XU00	Phosphoglycerate kinase	ATP + 3-phospho-D-glycerate = ADP + 3-phospho-D-glyceroyl phosphate.	Binding to plasmin(ogen) and binding to actin	Streptococcus agalactiae
EPZ43894.1	T0BSW2	Ornithine carbamoyltransferase	Carbamoyl phosphate + L-ornithine = phosphate + L-citrulline.	Fibronectin binding	Staphylococcus epidermidis
F9VMT6	F9VMT6	Fructose-1,6-bisphosphatase	Fructose-1,6-bisphosphatase, enzyme dephosphorylation of FBP	Fructose-1,6-bisphosphate aldolase, enzyme reversible aldol condensation	Sulfolobus tokodaii
GAA43729	P9WGE9	Superoxide dismutase [Cu-Zn]	Destroys radicals which are normally produced within the cells	Adhesin, binding to a number of host moonlighting proteins	Mycobacterium tuberculosis
J1NX65	J1NX65	PPI (Peptidyl Prolyl cis,trans-Isomerase (PPI) EC:5.2.1.8)	PPIases accelerate the folding of proteins.	Adhesion to host, unknow receptor.	Streptococcus pneumoniae
L12349	P0A9M0	Mitochondrial LON protease	ATP-dependent serine protease that mediates the selective degradation.	Chaperone	Escherichia coli
M3Y807	M3Y807	Glucose-6-phosphate isomerase	Glycolisis	secreted cytokine/growth factor/endocrine necessary for embryo implantation	Mustela nigripes
NM_000962	P23219	Cyclooxygenase-1 EC:1.14.99.1	Prostaglandin G/H synthase 1	Heme-dependent peroxidase	Homo sapiens
NP_000013.2	P00813	Adenosine Deaminase	Catalyzes the hydrolytic deamination of adenosine and 2-deoxyadenosine.	Capacity as a regulator of the concentration of extracellular adenosine	Homo sapiens
NP_000025.1	P04075	Fructose-bisphosphate aldolase A	Plays a key role in glycolysis and gluconeogenesis.	ALDOA is located at the internal side of the plasma membrane or at the acrosomal	Homo sapiens
NP_000335.1	Q16637	Survival motor neuron protein	The SMN complex plays a catalyst role in the assembly of small nuclear ribonucleoproteins	May also play a role in the metabolism of small nucleolar ribonucleoprotein	Homo sapiens
NP_000402.3	P50747	Biotin--protein ligase	Post-translational modification of specific protein by attachment of biotin.	Acts as a biotin-independent transcriptional repressor interacting with HDAC1	Homo sapiens
NP_000537.3	P04637	p53	Nucleus/Transcription factor	Mitochondria/Promoting mitochondrial membrane permeabilization	Homo sapiens
NP_000782.1	P13922	Bifunctional dihydrofolate reductase-thymidylate synthase	Key enzyme in folate metabolism.	binds DHFR mRNA regulation of DHFR synthesis methotrexate inhibits interaction	Plasmodium falciparum
NP_000840.2	Q6FGJ9	Glutathione S-transferase M3 (GSTM)	Detoxification enzyme	Sperm head proteins	Homo sapiens
NP_000960	P46777	Ribosomal Protein L5	Ribosomal protein, component of the large ribosomal subunit	Inhibition of MDM2-mediated p53 ubiquitination and degradation	Homo sapiens
NP_000966.2	P62913	60S ribosomal protein L11	ribosomal protein, part of 60S subunit	Binds to and inhibits HDM2, a ubiquitin ligase	Homo sapiens
NP_000969.1	P62829	60S ribosomal protein L23	ribosomal protein, part of 60S subunit	Binds to and inhibits HDM2, a ubiquitin ligase	Homo sapiens
NP_000974	P35268	L22 (60S ribosomal protein L22)	Ribosomal protein	Forms ribonucleoprotein particles (RNP) with Epstein-Barr-encoded small RNA	Homo sapiens
NP_000978.1	P61254	60S ribosomal protein L26	ribosomal protein, part of 60S subunit	regulates (increases) translation of p53 tumor suppressor protein after DNA damage	Homo sapiens
NP_000999	P22090	S4 (40S ribosomal protein S4, Y isoform 1)	Ribosomal protein	Regulation of development (Turner syndrome: female gonadal insufficiency)	Homo sapiens
NP_001002.1	P62081	40S ribosomal protein S7	ribosomal protein, part of 40S subunit	Binds to and inhibits HDM2, a ubiquitin ligase	Homo sapiens
NP_001006968.1	Q5XIM7	Lysyl-tRNA synthetase	ATP + L-lysine + tRNA(Lys) = AMP + diphosphate + L-lysyl-tRNA(Lys).	synthesis of diadenosine tetraphosphate	Rattus norvegicus
NP_001008.1	P62277	40S ribosomal protein S13	Component of the 40S ribosomal subunit	Inhibits splicing of own RNA transcript inhibit removal of intron 1 from rpS13	Homo sapiens
NP_001009476.1	P05979	Prostaglandin G/H synthase 1	Converts arachidonate to prostaglandin H2 (PGH2)	Peroxidase and cyclooxygenase	Ovis aries
NP_001020264.1	P16951	Cyclic AMP-dependent transcription factor ATF-2	Transcriptional activator which regulates the transcription of various genes	Recruiting Mre11 to IR-induced foci (IRIF) in the DNA damage response.	Mus musculus
NP_001025192	P02401	P2 (60S acidic ribosomal protein P2)	Ribosomal protein	P2 was isolated from the liver as an iron-binding protein	Rattus norvegicus
NP_001032900.1	Q99714	3-hydroxyacyl-CoA dehydrogenase type-2	Functions in mitochondrial tRNA maturation. Part of mitochondrial ribonuclease	It may contribute to the neuronal dysfunction associated with Alzheimer disease	Homo sapiens
NP_001034936.1	P36969	Phospholipid hydroperoxide glutathione peroxidase, mitochondrial	Protects cells against membrane lipid peroxidation and cell death.	Upstream regulator of a novel form of non-apoptotic cell death	Homo sapiens
NP_001040960.1	P61866	60S ribosomal protein L12	ribosomal protein Binds RNA directly (26S rRNA)	Inhibits splicing of its own RNA	Caenorhabditis elegans
NP_001069059.1	Q0VCU1	Aconitase EC:4.2.1.3	Aconitase TCA cycle	Iron responsive element binding protein	Bos taurus
NP_001069359.1	Q1JP75	L-xylulose reductase	Catalyzes the NADPH-dependent reduction of several pentoses, tetroses, trioses	May play a role in the water absorption and cellular osmoregulation	Bos taurus
NP_001091679.1	P35222	Catenin beta-1	Nucleus/Transcription factor	Cytoplasm/Interaction with catenins and actins	Homo sapiens
NP_001104262.1	P51608	Methyl-CpG-binding protein 2	Chromosomal protein that binds to methylated DNA.	It also regulates microRNA biogenesis.	Homo sapiens
NP_001106702.1	P62326	Thymosin beta-4	Plays an important role in the organization of the cytoskeleton.	Secreted chemotaxis ligand	Bos taurus
NP_001121363.1	P08253	72 kDa type IV collagenase	Extracellular region/Secretion protein involved in proteolysis	Nucleus/Regulates gene expression	Homo sapiens
NP_001123561.1	Q15046	Lysine--tRNA ligase	Catalyzes the specific attachment of an amino acid to its cognate tRNA	cytokine binds to macrophages and peripheral blood mononuclear cells	Homo sapiens
NP_001124317	P41182	Bcl6 B-cell lymphoma 6 protein isoform 1	Transcriptional repressor which is required for germinal center formation	Bcl6 can control the type of immune cell that develops in the bone marrow	Homo sapiens
NP_001124388.1	P36897	TGF-beta receptor type-1	Cell surface/Type I	Nucleus/Participates in gene regulation	Homo sapiens
NP_001128243.1	Q9H2X9	Solute carrier family 12 member 5	K-Cl cotransporter (ion transporter)	A structural protein orchestrating the organization of the cytoskeleton	Homo sapiens
NP_001129171.1	P63104	14-3-3 protein zeta/delta	Adapter protein implicated in the regulation of a large spectrum of both general	Chaperone-like activity	Homo sapiens
NP_001165617.1	Q8R010	Aminoacyl tRNA synthase complex-interacting multifunctional protein 2	scaffold protein in the multisynthase complex forms a multi-protein complex	binds to FUSE-binding protein (FBP), a transcriptional activator of c-myc	Mus musculus
NP_001166407	P11415	Zeta-crystallin EC:1.6.5.5	Lens crystallin	NADPH: quinone oxidoreductase	Cavia porcellus
NP_001171651	P06744	Phosphoglucose isomerase EC:5.3.1.9	Glycolisis	Neuroleukin, autocrine motility factor, differentiation and maturation factor	Homo sapiens
NP_001171712.1	P45880	Voltage-dependent anion-selective channel protein 2	Ion channel	"it also exhibits other extra-mitochondrial localizations as in	Homo sapiens
NP_001182147.1	Q7Z4W1	L-xylulose reductase	Catalyzes the NADPH-dependent reduction of several pentoses, tetroses, trioses,	A role in cell adhesion, pointing to a novel function involving tumour progression	Homo sapiens
NP_001189613.1	Q9ZVD5	Protein argonaute 4	Component of the RISC complex RNA-directed DNA methylation	cleaves RNA transcripts, enzyme generates small interfering RNAs (siRNAs)	Arabidopsis thaliana
NP_001193725.1	P14618	Pyruvate kinase PKM	Glycolisis	It would act as potential sites of recognition and/or binding for ZP glycoproteins	Homo sapiens
NP_001229281.1	Q5BJF6	Outer dense fiber protein 2	Functions as a general scaffold protein	Seems to be a major component of sperm tail outer dense fibers (ODF).	Homo sapiens
NP_001230575	O95400	CD2BP2 (CD2 antigen cytoplasmic tail-binding protein 2)	Spliceosome protein	Binds CD2 receptor	Homo sapiens
NP_001239481.1	P35846	Folate receptor alpha Folr1	Binds to folate and reduced folic acid	Transcription factor	Mus musculus
NP_001257420.1	P40429	60S ribosomal protein L13a	ribosome protein, part of 60S subunit of ribosome	translation inhibition Component of the GAIT complex	Homo sapiens
NP_001259002.1	P47897	Glutamine--tRNA ligase	Plays a critical role in brain development.	interacts with ASK1 (Fas ligation activated apoptosis signal-regulating kinase 1)	Homo sapiens
NP_001262202.1	P19889	60S acidic ribosomal protein P0	P0 ribosomal protein part of the 60S subunit.	Apurinic-apyrimidinic endonuclease	Drosophila melanogaster
NP_001263386.1	Q15723	ETS-related transcription factor	Nucleus/Morphology and terminal differentiation	Cytoplasm/Transformation	Homo sapiens
NP_001265281.1	P21399	Cytoplasmatic aconitate hydratase/IRP1 EC:4.2.1.3	Catalyses the stereo-specific isomerization of citrate to isocitrate	mRNA binding protein	Homo sapiens
NP_001265435.1	P53384	Cytosolic Fe-S cluster assembly factor NUBP1	Implicated in the regulation of centrosome duplication (By similarity)	It is thought that Nubp1 and Nubp2 proteins interact with each other	Homo sapiens
NP_001265478.1	Q15118	Pyruvate dehydrogenase (acetyl-transferring)] kinase isozyme 1, mitochondrial	Kinase that plays a key role in regulation of glucose and fatty acid metabolism	"Acts as a key regulator of	Homo sapiens
NP_001268715.1	P34896	Serine hydroxymethyltransferase, cytosolic	Interconversion of serine and glycine.	binds mRNA binds the 5' untranslated region (UTR) of its own mRNA	Homo sapiens
NP_001271430.1	Q9Y5Y2	Cytosolic Fe-S cluster assembly factor NUBP2	Component of the cytosolic iron-sulfur (Fe/S) protein assembly (CIA) machinery.	It is thought that Nubp1 and Nubp2 proteins interact with each other	Homo sapiens
NP_001276655.1	P16858	Glyceraldehyde-3-phosphate dehydrogenase EC:1.2.1.12	Glycolisis	under the contrary condition of intracellular iron excess	Mus musculus
NP_001488.2	P15291	Beta-1,4-galactosyltransferase 1	The Golgi complex form catalyzes the production of lactose in the lactating mammals	Lactose synthase	Homo sapiens
NP_001966.1	P09104	Gamma-enolase	Conversion of 2-phosphoglycerate to phosphoenolpyruvate (Glycolysis)	It has neurotrophic and neuroprotective effects on rather a broad spectrum	Homo sapiens
NP_001997	P09038	FGF2 (fibroblast growth factor 2)	fibroblast growth factor 2	Proliferation/angiogenesis	Homo sapiens
NP_002147.2	P10809	60 kDa heat shock protein, mitochondrial	Implicated in mitochondrial protein import and macromolecular assembly.	Immunomodulator	Homo sapiens
NP_002148.1	P61604	10 kDa heat shock protein, mitochondrial	Eukaryotic CPN10 homolog which is essential for mitochondrial protein biogenesis	Immunosupressant.	Homo sapiens
NP_002296	P09382	GAL1 (Galectin-1)	Multiple signaling functions	Proliferation, migration	Homo sapiens
NP_004175.2	P23381	Tryptophan--tRNA ligase, cytoplasmic	Isoform 1, isoform 2 and T1-TrpRS have aminoacylation activity	forms complex with the catalytic subunit of DNA-dependent protein kinase	Homo sapiens
NP_004326.1	Q10589	Bone marrow stromal antigen 2	interferon-inducible restriction factor	It also acts as a pattern recognition receptor inducing NF-&#954;B-dependent	Homo sapiens
NP_004351.1	P12830	E-cadherin	Cell surface/Involved in cell adhesion	Nucleus/Gene regulation	Homo sapiens
NP_004437.2	P07814	Bifunctional glutamate/proline--tRNA ligase	Catalyzes the attachment of the cognate amino acid to the corresponding tRNA	translation inhibition part of GAIT complex: interferon (IFN)-gamma-activated	Homo sapiens
NP_004604.2	P21980	Protein-glutamine gamma-glutamyltransferase 2	Cytoplasm/Catalyzes protein cross-linking	(1) Nucleus/Regulates gene expression; (2) Extracellular region/Cell adhesion	Homo sapiens
NP_004855.2	Q99988	Growth/differentiation factor 15	Extracellular region/Secretion protein involved in apoptosis	Nucleus/Gene regulation	Homo sapiens
NP_005021	P53350	PLK1 (Serine/threonine-protein kinase)	Serine/threonine-protein kinase	Breast-cancer-cell invasion by promoting phosphorylation of vimentin	Homo sapiens
NP_005219.2	P00533	Epidermal growth factor receptor	Cell surface/Membrane receptor tyrosine kinase for EGF	Nucleus/Co-transcription factor	Homo sapiens
NP_005372.2	P19338	Nucleolin	Nucleolin is the major nucleolar protein of growing eukaryotic cells.	regulates (decreases) translation of p53 tumor suppressor protein binds 5' UTR	Homo sapiens
NP_006004.3	P27635	L10 ribosomal protein	Component of the 60S ribosomal subunit	Negative regulator of c-Jun in transcription	Homo sapiens
NP_008961.1	O94811	Tubulin polymerization-promoting protein	May play a role in the polymerization of tubulin into microtubules	Interaction with &#945;-synuclein (May be involved in the regulation of dopamine	Homo sapiens
NP_009041.2	Q99973	Telomerase protein component 1	Component of the telomerase ribonucleoprotein complex	Responsible for the localizing and stabilizing vault RNA (vRNA) association	Homo sapiens
NP_010099.1	P48570	Homocitrate synthase, cytosolic isozyme	Acetyl-CoA + H2O + 2-oxoglutarate = (R)-2-hydroxybutane-1,2,4-tricarboxylate	Influences repair at DNA double-stranded breaks.	Saccharomyces cerevisiae
NP_010741.1	Q04120	Peroxiredoxin TSA2	Reduces peroxides. May play an important role in eliminating peroxides generated	molecular chaperones helps proteins fold	Saccharomyces cerevisiae
NP_011485.1	P14120	60S ribosomal protein L30	Component of the ribosome large subunit (60S)	Inhibits the splicing of the transcript of its own gene, RPL32	Saccharomyces cerevisiae
NP_01166	P48237	Ccm1p (Mitochondrial group I intron splicing factor CCM1)	Supports bI4 maturase activity (removal of COB & COX1 fourth introns)	Key to maintain the steady-state levels of the mitoribosome small subunit RNA	Saccharomyces cerevisiae
NP_012044.1	P39940	Enolase 2	Glycolysis	Required for vacuole homotypic membrane fusion protein	Saccharomyces cerevisiae
NP_012063.3	P38879	Nascent polypeptide-associated complex subunit alpha	Component of the nascent polypeptide-associated complex (NAC)	Also be involved in transcription regulation and in the ribosome biogenesis.	Saccharomyces cerevisiae
NP_012406.1	P12685	High-affinity potassium transport protein	This protein is required for high-affinity potassium transport.	Mitochondrial Import of tRNA.	Saccharomyces cerevisiae
NP_012582.1	P00044	Cytochrome c iso-1	Electron carrier protein. The oxidized form of the cytochrome c heme group	binding to apoptosis protease activation factor-1 (Apaf-1) promotes apoptosis	Saccharomyces cerevisiae
NP_013486.3	P11325	Leucine--tRNA ligase, mitochondrial	ATP + L-leucine + tRNA(Leu) = AMP + diphosphate + L-leucyl-tRNA(Leu).	intron splicing, RNA splicing group I intron splicing	Saccharomyces cerevisiae
NP_013834.1	P38011	Guanine nucleotide-binding protein subunit beta-like protein	Component of the 40S (small) ribosomal subunit	Scaffold in cytoplasmic signal transduction pathways.	Saccharomyces cerevisiae
NP_013952.1	P19956	54S ribosomal protein L44, mitochondrial	Ribosomal protein	It supports abiotic stress resistance	Saccharomyces cerevisiae
NP_014361.1	P28834	Isocitrate dehydrogenase [NAD] subunit 1, mitochondrial	Performs an essential role in the oxidative function of the citric acid cycle.	binds mRNA binds specifically to 5'-untranslated leaders of mitochondrial mRNAs	Saccharomyces cerevisiae
NP_014389.3	P53982	Isocitrate dehydrogenase [NADP]	May function in the production of NADPH for fatty acid and sterol synthesis.	RNA metabolism	Saccharomyces cerevisiae
NP_01469	Q08438	VHS3 - Phosphopantothenoylcysteine decarboxylase subunit VHS3	Coenzyme A biosynthesis	Halotolerance determinant	Saccharomyces cerevisiae
NP_014779.1	P28241	Isocitrate dehydrogenase [NAD] subunit 2, mitochondrial	Performs an essential role in the oxidative function of the citric acid cycle.	binds mRNA binds specifically to 5'-untranslated leaders of mitochondrial mRNAs	Saccharomyces cerevisiae
NP_014810.1	Q3E7X9	40S ribosomal protein S28-A	Component of the 40S ribosomal subunit	Shorten half-life of own mRNA	Saccharomyces cerevisiae
NP_032181.2	P06745	Glucose-6-phosphate isomerase	Glycolisis	Cytokine growth factor	Mus musculus
NP_032631.3	P34960	Macrophage metalloelastase	May be involved in tissue injury and remodeling.	promotes transcription binds to the NFKBIA promoter	Mus musculus
NP_032912.2	P54279	PMS2 mismatch-repair enzyme	PMS2 mismatch-repair enzyme	Hypermutation of antibody variable chains	Mus musculus
NP_036661.3	P07335	Creatine kinase B-type	Reversibly catalyzes the transfer of phosphate	binds mRNA translation regulator binds 3' untranslated region (3' UTR) of mRNA	Rattus norvegicus
NP_036879.1	P52631	Signal transducer and activator of transcription 3	Signal transducer and transcription activator that mediates cellular responses	Electron transport chain	Rattus norvegicus
NP_037095.1	P63159	High mobility group protein B1	DNA binding protein, without sequence specificity associates with chromatin	binds heparin involved in extension of neurite-type cytoplasmic processes	Rattus norvegicus
NP_041326.1	P03129	Protein E7	It is essential for cell transformation in cervical, oropharyngeal and other HPV	It is proposed to have a functional redox activity.	Human Papillomavirus
NP_050609.1	P03046	Protein kil	Expression of the kil gene induces dramatic morphological changes in the host	Inhibits bacterial cell division by disrupting FtsZ protofilaments and sequester	Bacteriophage Mu
NP_056442	Q5SW96	Low density lipoprotein receptor adapter protein 1	Adaptor for low-density lipoproteins (LDL) receptor endocytosis	Centrosomal assembly and cytokinesis	Homo sapiens
NP_057114.5	Q8WVT3	Trafficking protein particle complex subunit 12	May be involved in endoplasmic reticulum to Golgi apparatus trafficking	Plays a role in chromosome congression, kinetochore stability, and CENP-E recruitment	Homo sapiens
NP_060087.3	P46531	Neurogenic locus notch homolog protein 1	Neurogenic locus notch	Functions as a receptor for membrane-bound ligands Jagged1, Jagged2 and Delta1 t	Homo sapiens
NP_064502.9	Q9P2J5	Leucine--tRNA ligase, cytoplasmic	Catalyzes the specific attachment of an amino acid to its cognate tRNA	GTPase-activating protein (GAP) senses intracellular leucing concentration	Homo sapiens
NP_069978	O29116	Helicase	Helicase (to separate strands of a DNA double helix) to unwind damaged DNA	Helicase to initiate transcription	Archaeglobus fulgidus
NP_071195.1	O30298	Fructose-1,6-bisphosphatase/inositol-1-monophosphatase	myo-Inositol biosynthesis	Fructose 1,6-	Archaeoglobus fulgidus
NP_072968.1	P47543	Glyceraldehyde-3-phosphate dehydrogenase EC:1.2.1.18	Glycolisis	Mucin binding	Mycoplasma genitalium
NP_073108	Q49434	hsdS (Putative type-1 restriction enzyme subunit)	DNA binding subunit from restriction system I	Cytoskeleton protein	Mycoplasma genitalium
NP_073592.1	Q9H8X2	Inositol-pentakisphosphate 2-kinase	Phosphorylates Ins(1,3,4,5,6)P5 at position 2 to form Ins(1,2,3,4,5,6)P6	It is also a structural component in the nucleolus.	Homo sapiens
NP_079656.1	Q9D1M4	Eukaryotic translation elongation factor 1 epsilon-1	scaffold protein in the multisynthase complex forms a multi-protein complex	protein-protein interaction with ATM/ATR that results in p53 activation translocation	Mus musculus
NP_080195.1	Q9CXW4	60S ribosomal protein L11	Component of the 60S ribosomal subunit	Binds to and inhibits HDM2	Mus musculus
NP_080704.2	Q91X52	L-xylulose reductase	Catalyzes the NADPH-dependent reduction of several pentoses, tetroses, trioses	A role in cell adhesion, pointing to a novel function involving tumour progression	Mus musculus
NP_110295.1	P75189	Enolase	Glycolisis	Binding to plasmin(ogen)	Mycoplasma pneumoniae
NP_110354.1	P23568	Elongation factor Tu	This protein promotes the GTP-dependent binding of aminoacyl-tRNA to the A-site	Binding to fibronectin	Mycoplasma pneumoniae
NP_112190.2	Q9H211	DNA replication factor Cdt1	Helps load proteins onto chromatin to create the pre-replication complex	Role in mitosis localizes to kinetochores through binding to the Hec1 component	Homo sapiens
NP_112325.1	P17256	Mevalonate kinase	May be a regulatory site in cholesterol biosynthetic pathway.	mRNA binding cytosolic luteinizing hormone receptor mRNA binding protein increase	Rattus norvegicus
NP_112361	P09895	L5 (60S ribosomal protein L5)	Ribosomal protein	L5-5S rRNA complexes stimulate aminoacyl-tRNA synthetases	Rattus norvegicus
NP_116614.1	P60010	Actin	Involved in cell size and shape and the internal organization of cells	endocytosis, control of protein translation,	Saccharomyces cerevisiae
NP_116665.1	P43593	Ubiquitin carboxyl-terminal hydrolase 6	deubiquitinase, enzyme associated with proteasome releases ubiquitin	inhibits proteasome activity delays the degradation of ubiquitinated proteins	Saccharomyces cerevisiae
NP_126166	Q9V1F2	DNA primase EC:3.1.1.29	It is a type of RNA polymerase which creates an RNA primer	DNA and RNA polymerase	Pyrococcus abyssi
NP_143563.2	O59394	Isocitrate--homoisocitrate dehydrogenase	Homoisocitrate	May play a dual role in glutamate and lysine biosynthesis in vivo.	Pyrococcus horikoshii
NP_147479.2	Q9YE01	Bifunctional phosphoglucose/phosphomannose isomerase	Embden–Meyerhof	Phosphomannose	Aeropyrum pernix
NP_173692	P34788	S18 (40S ribosomal protein S18)	Ribosomal protein	Regulation of development (mutation cause pointed first leaves	Arabidopsis thaliana
NP_206909.1	P55994	Chaperone protein DnaK	Chaperone	Adhesion to sulphatides receptors.	Helicobacter pylori
NP_212281.1	P11089	Flagellar filament 41 kDa core protein	Component of the core of the flagella.	Bound specifically to galactosylceramide	Borrelia burgdorferi
NP_212783.1	P0C923	60 kDa chaperonin	Chaperone	Bound specifically to galactosylceramide	Borrelia burgdorferi
NP_215952.1	P9WN83	Glyceraldehyde-3-phosphate dehydrogenase EC:1.2.1.26	Glycolisis	EGF-receptor	Mycobacterium tuberculosis
NP_216402.1	P9WQP1	Diacylglycerol acyltransferase/mycolyltransferase Ag85B	The antigen 85 proteins (FbpA, FbpB, FbpC) are responsible for the high affinity	Fibronectin binding.	Mycobacterium tuberculosis
NP_216402.1	P9WQN9	Diacylglycerol acyltransferase/mycolyltransferase Ag85C	he antigen 85 proteins (FbpA, FbpB, FbpC) are responsible for the high affinity	fibronectin binding.	Mycobacterium tuberculosis
NP_217934.1	P9WPE9	60 kDa chaperonin 1	Chaperone	Biofilm formation	Mycobacterium tuberculosis
NP_218321.1	P9WQP3	Diacylglycerol acyltransferase/mycolyltransferase Ag85A	They catalyze the transfer of a mycoloyl residue from one molecule of alpha	Binding of plasmi(ogen) & Binding to fibronectin,	Mycobacterium tuberculosis
NP_220056.1	P26623	PPI (Peptidyl Prolyl cis,trans-Isomerase (PPI) EC:5.2.1.8)	PPIases accelerate the folding of proteins.	Is implicated in initiation of chlamydial infection.	Chlamydia trachomatis
NP_220947.1	Q9ZCX6	PPI (Peptidyl Prolyl cis,trans-Isomerase (PPI) EC:5.2.1.8)	PPIases accelerate the folding of proteins. It catalyzes the cis-trans isomerization	Adhesion to host, unknow receptor.	Rickettsia prowazekii
NP_224972.1	Q9Z7C9	60 kDa chaperonin 2	Chaperone	Implicated in initiation of chlamydial infection.	Chlamydia trachomatis
NP_247404.1	Q57872	dCTP deaminase, dUMP-forming	dCTP deaminase deamination of the cytosine moiety in dCTP dCTP + 2 H2O => dUMP	hydrolysis of the triphosphate moiety forming dUMP dUTP => dUMP	Methanocaldococcus jannaschii
NP_247912.1	Q58327	Bifunctional NADP phosphatase/NAD kinase	myo-Inositol biosynthesis	Fructose 1,6-	Methanococcus jannaschii
NP_248198.1	P54066	50S ribosomal protein L7Ae	Ribosome protein	Multifunctional RNA-binding protein that recognizes the K-turn motif in ribosoma	Methanococcus jannaschii
NP_248233.1	Q58635	Proline--tRNA ligase	Catalyzes the attachment of proline to tRNA(Pro)	Cysteinyl-tRNA	Methanocaldococcus jannaschii
NP_248273.1	Q58673	Isopropylmalate/citramalate isomerase small subunit	Enzyme with broad specificity that catalyzes reversible hydroxyacid isomerization	lso displays malease activity	Methanocaldococcus jannaschii
NP_266550.1	P37282	60 kDa chaperonin	Chaperone	Binding to invertase, a Hyperglycosylated mannoprotein from Saccharomyces cerevisiae.	Lactococcus lactis
NP_266715.1	P52987	Glyceraldehyde-3-phosphate dehydrogenase EC:1.2.1.12	Glycolisis	Binding to invertase, a mannoprotein of Saccharomyces	Lactococcus lactis
NP_267110.1	P0A3J0	Chaperone protein DnaK	Acts as a chaperone	Binding to invertase, a mannoprotein of Saccharomyces	Lactococcus lactis
NP_267489.1	Q07636	ATP-dependent 6-phosphofructokinase	Catalyzes the phosphorylation of D-fructose 6-phosphate to fructose 1,6-bisphosphate	Binding to invertase, a mannoprotein of Saccharomyces	Lactococcus lactis
NP_268655.1	P67188	Probable transcriptional regulatory protein SPy_0316/M5005_Spy0269	A highly conserved, surface-exposed and immunogenic protein of unknown function	is involved both in bacterial cell division and in adhesion to host cells	Streptococcus pyogenes
NP_268959.1	P69949	Enolase EC: 4.2.1.11.	Glycolisis	Plasminogen binding.	Streptococcus pyogenes
NP_273598.1	Q9K0N4	Chaperone protein DnaK	Chaperone	Binding to plasminogen.	Neisseria meningitidis
NP_343483	Q7LX99	Trex (Alpha-1,4-Transferase)	Glycogen debranching enzyme (Trehalose biosynthesis)	Alpha-1,6-Glucosidase	Sulfolobus solfataricus
NP_344316.1	Q7LYI9	Glucose 1-dehydrogenase 1	Glycolisis	Galactose	Sulfolobus solfataricus
NP_344419.1	Q97UB2	Dihydroxy-acid dehydratase	2,3-dihydroxy-3-methylbutanoate = 3-methyl-2-oxobutanoate + H2O.	Gluconate	Sulfolobus solfataricus
NP_344505.1	Q97U27	D-gluconate/D-galactonate dehydratase	Involved in the degradation of glucose and galactose	It is also able to catalyze the dehydration of galactonate	Sulfolobus solfataricus
NP_358035.1	Q8DQX8	Phosphoglycerate kinase	ATP + 3-phospho-D-glycerate = ADP + 3-phospho-D-glyceroyl phosphate.	Plasminogen binding and tPA activator	Streptococcus pneumoniae
NP_358124.1	P0A4S2	Aldolase EC:4.1.2.13	Splits the fructose 1,6-bisphosphate, into dihydroxyacetone phosphate	It is a cell surface lectin which binds host cadherin receptor termed flamingo	Streptococcus pneumoniae R6
NP_358250.1	P63788	ATP-dependent Clp protease proteolytic subunit	Cleaves peptides in various proteins in a process that requires ATP hydrolysis.	Binding of plasmin(ogen) & Binding to fibronectin	Streptococcus pneumoniae
NP_358461.1	P59206	Putative endo-beta-N-acetylglucosaminidase	Plays an important role in cell wall degradation and cell separation.	Virulence (colonization of the nasopharynx)	Streptococcus pneumoniae
NP_376115.1	Q976C3	Uncharacterized N-acetyltransferase STK_02580	Nucleotide-sugar	GalNAc-1-P	Sulfolobus tokodaii
NP_387945.1	P37475	Stage II sporulation protein E	Dephosphorylates SpoAAP	Binds to FtsZ	Bacillus subtilis
NP_387954.1	P37887	Cysteine synthase	Cysteine synthase, enzyme O-acetyl-serine + H2S = cysteine + acetate Amino-acid	transcriptional regulator regulates activity of CymR transcription factor forms	Bacillus subtilis
NP_387954.1	P00957	Alanine--tRNA ligase	Catalyzes the attachment of alanine to tRNA(Ala) in a two-step reaction: alanine	transcription regulator represses transcription of its own gene increased represion	Escherichia coli
NP_389500.1	P24500	Flagellar basal body rod protein FlgB	Structural component of flagellum, the bacterial motility apparatus	Extra-chromosomal DNA maintenance	Bacillus subtilis
NP_391313.2	P71054	Putative glycosyltransferase EpsE	Synthesizes EPS	Controls FliG	Bacillus subtilis
NP_394873.1	Q9HIC2	Bifunctional phosphoglucose/phosphomannose isomerase	Embden–Meyerhof	Phosphomannose	Thermoplasma acidophilum
NP_414660.1	P36683	Aconitate hydratase 2	Catalyzes the isomerization of citrate to isocitrate via cis-aconitate as well	It becomes a regulatory RNA-binding protein	Escherichia coli
NP_414713.1	P0A7E9	Uridylate kinase	Catalyzes the reversible phosphorylation of UMP to UDP	transcriptional regulator	Escherichia coli
NP_415410.1	P46889	DNA translocase FtsK	Essential cell division protein that coordinates cell division and chromosome	FtsK can remove proteins from DNA as it translocates	Escherichia coli
NP_415567	P62517	OpgH (Glucans biosynthesis glucosyltransferase H)	Involved in the biosynthesis of osmoregulated periplasmic glucans (OPGs)	A nutrient-dependent regulator of E. coli cell size	Escherichia coli
NP_415619.1	P69786	PTS system glucose-specific EIICB component	phosphorylates glucose, enzyme sugars are phosphorylated during transport	IIB subunit binds and sequesters Mlc transcription repressor in presence of glucose	Escherichia col
NP_415717.1	P76014	PTS-dependent dihydroxyacetone kinase, ADP-binding subunit DhaL	subunit of dihydroxyacetone kinase, enzyme phosphorylates dihydroxyacetone	coactivator of DhaR transcription activator binds to DhaR affects transcription	Escherichia coli
NP_415718.6	P76015	PTS-dependent dihydroxyacetone kinase, dihydroxyacetone-binding subunit DhaK	Binds to and affects the function of transcription activator DhaR	Controls gene expression by binding to transcription factor DhaR	Escherichia coli
NP_416139.1	P23256	Protein MalY	beta-cystathionase, enzyme cleavage of cystathionine to homocysteine, ammonia	transcription regulation binds to MalT activator of mal regulon	Escherichia coli
NP_416234.1	P0A8M3	Threonine--tRNA ligase	ATP + L-threonine + tRNA(Thr) = AMP + diphosphate + L-threonyl-tRNA(Thr).	binds mRNA binds mRNA encoding threonyl-tRNA synthetase	Escherichia coli
NP_416356.1	P0ABS8	DNA polymerase III subunit theta	DNA polymerase III is a complex, multichain enzyme	Exhibits structural and functional similarities to a family of nucleoid-associated proteins	Escherichia coli
NP_416909.1	P0ABK5	Cysteine synthase	Catalyzes the final reaction of cysteine biosynthesis in bacteria.	Stimulates the tRNase activity of CdiA-CT from E.coli strain 536 / UPEC	Escherichia coli (strain K12)
NP_417649.1	P24228	D-alanyl-D-alanine carboxypeptidase DacB	Not involved in transpeptidation but exclusively catalyzes a DD-carboxypeptidase	endopeptidase, enzyme	Escherichia coli
NP_417701.1	P39099	Periplasmic pH-dependent serine endoprotease DegQ	DegQ could degrade transiently denatured and unfolded proteins	Chaperone	Escherichia coli
NP_418098.4	P0C093	Nucleoid occlusion factor SlmA	Required for nucleoid occlusion (NO) phenomenon, which prevents Z-ring formation	Prevents FtsZ assembly	Escherichia coli
NP_418284.1	P0AFW0	Transcription antitermination protein RfaH	Aids in transcription elongation of long RNA chains	Translational regulator	Escherichia coli
NP_418459.1	P68187	Maltose/maltodextrin import ATP-binding protein MalK	ATP binding/hydrolysis protein of MalEFGK maltose/maltodextrin transporter	transcription regulation binds to MalT activator of mal regulon	Escherichia coli
NP_418681.1	P68767	Cytosol aminopeptidase	aminopeptidase, enzyme removes amino-terminal amino acid	transcriptional repressor binds DNA, binds car operator DNA represses the carAB	Escherichia coli
NP_418807.4	P27278	Trifunctional NAD biosynthesis/regulator protein NadR	nicotinamide mononucleotide (NMN) adenylyltransferase and ribosylnicotinamide	Transcriptional repressor binds to the nadB operator DNA sequence Increasing NAD	Escherichia coli
NP_438692.1	P44324	Aspartate ammonia-lyase	L-aspartate = fumarate + NH3	Plasminogen binding	Haemophilus influenzae
NP_439393.1	P43736	Chaperone protein DnaK	Chaperone	Adhesion to host, unknow receptor.	Haemophilus influenza
NP_445749	P11980	Pyruvate kinase EC:2.7.1.40	Converts phosphoenolpyruvate (PEP) to pyruvate (glycolysis)	Cytosolic thyroid hormone binding protein	Rattus norvegicus
NP_476631	P36241	L19 (60S ribosomal protein L19)	Ribosomal protein	Regulation of development (required for normal wing blade development)	Drosophila melanogaster
NP_476874	P31009	S2 (40S ribosomal protein S2)	Ribosomal protein	Regulation of development (plays a role in oogenesis)	Drosophila melanogaster
NP_506182.2	Q21929	L-xylulose reductase	Catalyzes the NADPH-dependent reduction of L-xylulose, D-xylulose,	A role in cell adhesion, pointing to a novel function involving tumour progression	Caenorhabditis elegans
NP_509670.2	Q93244	Cysteine synthase	Catalyzes the final reaction of cysteine biosynthesis in bacteria.	Transcription regulation.	Caenorhabditis elegans
NP_559417.1	Q8ZWV0	Bifunctional phosphoglucose/phosphomannose isomerase	Catalyzes the isomerization of glucose 6-phosphate.	Catalyzes the isomerization of epimeric mannose 6-phosphate	Pyrobaculum aerophilum
NP_578185.1	Q8U3L0	Thermostable carboxypeptidase 1	Broad specificity carboxypetidase that releases amino acids sequentially	Aminoacylase	Pyrococcus furiosus
NP_579443.1	Q8U085	Carbamoyl-phosphate synthase large chain	Carbamoyl phosphate	Carbamate kinase	Pyrococcus furiosus
NP_610398	Q8SY83	ESCRT-II complex	Sorting ubiquitinated endosomal proteins into internal vesicles	Bicoid mRNA localization	Drosophila melanogaster
NP_647541	P07323	Enolase (Gamma enolase) EC:4.2.1.11	Conversion of 2-phosphoglycerate to phosphoenolpyruvate (Glycolysis)	It has neurotrophic and neuroprotective effects	Rattus norvegicus
NP_648660.1	Q9VU87	Vacuolar protein-sorting-associated protein 36	Component of the ESCRT-II complex (ensodomal sorting complex)	with other members of the ESCRT complex, binds to the localization element	Drosphila melanogaster
NP_687133.1	P0A3J3	Chaperone protein DnaK	Chaperone	Located in the membrane surface. Putative virulence factor.	Streptococcus agalactiae
NP_689060.1	Q8CX00	60 kDa chaperonin	Chaperone	Located in the membrane surface. Putative virulence factor.	Streptococcus agalactiae
NP_694817	Q8CJF8	ARGONAUTE4 (Protein argonaute-4)	Directing Chromatin remodeling factors to a target locus	Cleaving RNA transcripts to produce siRNAs	Mus musculus
NP_708977.1	P0AAI4	ATP-dependent zinc metalloprotease FtsH	Acts as a processive, ATP-dependent zinc metallopeptidase	Chaperone	Shigella flexneri
NP_72721	Q95TP9	RPs6 (40S ribosomal protein S6)	Ribosomal protein	Regulation of development (flies with minute phenotype have delayed larval development)	Drosphila melanogaster
NP_742083	P62911	L32 (60S ribosomal protein L32)	Ribosomal protein	It is a morphogen that can induce the formation of cartilage	Mus musculus
NP_764112.1	Q8CPY5	Glyceraldehyde-3-phosphate dehydrogenase EC:1.2.1.12	Glycolisis	Plasminogen binding. Transferrin-binding protein.	Staphylococcus epidermidis
NP_815325.1	Q834N2	Pyruvate formate-lyase 1-activating enzyme	Pyruvate formate lyase	Associated with epithelial cell binding	Enterococcus faecalis
NP_815637.1	P0DM31	Enolase	Glycolisis	Associated with epithelial cell binding	Enterococcus faecalis
NP_816272.1	Q93EU6	60 kDa chaperonin	Chaperone	Associated with epithelial cell binding	Enterococcus faecalis
NP_820282.1	O87712	Chaperone protein DnaK	Chaperone	Adhesion to host, unknow receptor.	Coxiella burnetti
NP_843365.1	Q81UL6	Glyceraldehyde-3-phosphate dehydrogenase EC:1.2.1.12	Glycolisis	Plasminogen binding	Bacillus anthracis
NP_847542.1	Q81X74	Glyceraldehyde-3-phosphate dehydrogenase EC:1.2.1.17	Glycolisis	Plasminogen binding	Bacillus anthracis
NP_874147.1	P31294	60 kDa chaperonin	Chaperone	Adhesion to glycosphinngolipids. Adhesin.	Haemophilus ducreyi
NP_954984.1	Q9H009	Nascent polypeptide-associated complex subunit alpha-2	Prevents inappropriate targeting of non-secretory polypeptides to the endoplasmic reticulum	Is involved in the ribosome biogenesis. In ALL eukaryotes cells.	Homo sapiens
NP_964487.1	Q9KJ23	60 kDa chaperonin	Chaperone	Adhesin, binds to mucins and epithelial cells	Lactobacillus johnsonii
NP_964865.1	Q74JU6	Elongation factor Tu	Elongation factor in protein synthesis	Attachment to human cells and mucin	Lactobacillus johnsonii
NP_999780	P33095	S15a (40S ribosomal protein S15a)	Ribosomal protein	Regulation of development (mRNA for S15a is upregulated during oogenesis)	Strongylocentrotus purpuratus
NP000022	P13716	Delta-aminolevulinic acid dehydratase EC:4.2.1.24	Delta-aminolevulinic acid dehydratase	Proteasome inhibitory subunit	Homo sapiens
NP000385	P02489	alpha-crystallin A chain	Lens Crystallin	Heat-shock protein	Homo sapiens
NP001062	P04818	Thymidylate synthase EC:2.1.1.45	Contributes to the de novo mitochondrial thymidylate biosynthesis pathway	Translation inhibitor	Homo sapiens
NP001876	P02511	alpha-crystallin B chain	Lens Crystallin	Heat-shock protein	Homo sapiens
NP002119	P09429	High mobility group protein B1	Intracellular function: A transcription factor	Extracellular function (non-classical secretion routes): pro-inflammatory	Homo sapiens
NP004210	O95997	Securin	Inhibition of separase	Activation (chaperoning) of separase	Homo sapiens
NP004850	Q00610	Clathrin	Membrane trafficking protein	1. Stabilizing michrotubules in kinetochore fibers; 2. Nuclear function	Homo sapiens
NP005436	Q9UQE7	SMC3 (Sister chromatin cohesion)	Structural maintenance of chromosomes protein 3	Basement membrane bamacan	Mus musculus
NP006316	P62826	RanGTP (GTP-binding nuclear protein Ran)	Govern selective transport of proteins into the nucleus	In the intraciliary compartment mediates dissociation of Kif17 from its transport	Homo sapiens
NP010458	P07250	Arg82 (Inositol polyphosphate multikinase) EC:2.7.1.151	Has kinase activity and phosphorylates inositol 1,4,5-trisphosphate (Ins(1,4,5)	Pleitropic transcriptional regulator	Saccharomyces cerevisiae
NP054696	Q9JFN4	Paramyxovirus hemagglutinin	Paramyxovirus hemaglutinin	Neuraminidase EC:3.2.1.18	Tupaia paramyxovirus
NP057250	O75925	PIAS1	Inhibition of activated STAT	Activation of p53	Homo sapiens
NP061820	P99999	Cytochrome c	It transfers electrons between Complexes III (Coenzyme Q - Cyt C reductase)	Controlling apoptosis	Homo sapiens
NP066932	P62328	Thymosin Beta-4 (sequester actin)	Thymosin Beta-4 (sequester G-actin)	Secreted chemotaxis ligand & Activation of actin polymerization, ILK kinase	Homo sapiens
NP066953	P62937	Peptidyl-prolyl cis-trans isomerase A EC:5.2.1.8	Intracellular function: Peptidyl-prolyl isomerase activity and a molecular chaperone	Extracellular function (non-classical secretion routes): proinflammatory	Homo sapiens
NP174408	Q9SA18	Aspartate-kinase–homoserine-dehydrogenase (AK–HSDH) EC:1.1.1.3	Aspartate metabolism	Homoserine	Arabidopsis thaliana
NP212471	O51312	Enolase EC:4.2.1.11	Conversion of 2-phosphoglycerate to phosphoenolpyruvate (Glycolysis)	Binding to plasminogen.	Borrelia burgdorferi
NP215854	P9WPW9	Glutamate racemase EC:5.1.1.3	It provides D-glutamate, a key building block in the peptidoglycan of the bacteria	Acts as an inhibitor of DNA gyrase	Mycobacterium tuberculosis
NP215991	O53166	Aconitase EC:4.2.1.3	Catalyses the stereo-specific isomerization of citrate to isocitrate	Trans-responsive protein & Iron-dependent RNA-binding activity	Mycobacterium tuberculosis
NP373982	P99136	Glyceraldehyde-3-phosphate dehydrogenase EC:1.2.1.12	Glycolisis	Transferrin receptor.	Staphylococcus aureus
O00337	O00337	Sodium/nucleoside cotransporter 1	Nucleosides Transport (selective for pyrimidine nucleosides and adenosine)	Inhibition of tumor growth (likely to be relevant in tumor biology)	Homo sapiens
O06629	P9WP65	3',5'-cyclic adenosine monophosphate phosphodiesterase CpdA	Hydrolyzes cAMP to 5'-AMP.	Controls cell wall permeability	Mycobacterium tuberculosis
O33983	O33983	ami	Autolysin	Adherence to eukaryotic cells	Listeria monocytogenes
O34529	O34529	Phosphofructokinase EC:2.7.1.11	Conversion of Fructose-6-phosphate to Fructose-1,6-bisphosphate (Glycolysis)	Interactions with RNA processing enzymes & Part of RNA degradosome complex	Bacillus subtilis
O49562	O49562	Pyruvate, orthophosphatedikinase regulatory protein (PPDK-RP)	PEP synthesis,C4 photosynthesis	Catalyzes light-dependent dephosphorylation (activation)	Arabidopsis thaliana
O54288	O54288	2-dehydro-3-deoxy-phosphogluconate/2-dehydro-3-deoxy-6-phosphogalactonate aldolase	Involved in the degradation of glucose and galactose via the Entner-Doudoroff	It is also able to catalyze the reversible cleavage of 2-keto-3-deoxy	Sulfolobus solfataricus
O82768	O82768	Histidine biosynthesis bifunctional protein hisIE, chloroplastic	Histidine synthesis (Phosphoribosyl-ATP Pyrophosphohydrolase)	Phosphoribosyl-AMP Cyclohydrolase	Arabidopsis thaliana
P00004	P00004	Cytochrome c	Electron carrier protein.	binding to apoptosis protease activation factor-1 (Apaf-1) promotes apoptosis	Equus caballus
P00338	P00338	Lactate dehydrogenase	Pyruvate fermentation to lactate.	Protein translation factor	Homo sapiens
P00368	P00368	Glutamate dehydrogenase 1, mitochondrial	Glutamate dehydrogenase	Histone H3 specific protease activity	Gallus gallus
P00711	P00711	Lactose synthetase (Alpha-lactalbumin)	Regulatory subunit of lactose synthase	Galactosyltransferase	Bos Taurus
P01033	P01033	Erythroid-potentiating activity	Stimulates the proliferation of Erythroid progenitor cells	Tissue inhibitor of metalloproteinases 1	Homo sapiens
P02730	P02730	Band-3 anion exchanger	Its integral domain mediates a 1:1 exchange of inorganic anions across the membrane	Regulator of glycolysis	Homo sapiens
P03880	P03880	I-AniI maturase	Group I intron splicing factor	Homing endonuclease	Aspergillus nidulans (Emericella nidulans)
P04642	P04642	Lactate dehydrogenase	Lactate fermentation to pyruvate.	DNA maintenance	Rattus norvegicus
P06168	P06168	Acetohydroxy acid reductoisomerase (ILV5) EC:1.1.1.86	Catalyzes a step in branched-chain amino acid biosynthesis	Maintenance of rho and mitochondrial DNA	Saccharomyces cerevisiae
P06396	P06396	Gelsolin	Calcium-regulated, actin-modulating protein	Controlling apoptosis	Homo sapiens
P07355	P07355	Annexin-2	Intracellular function: Membrane binding, RNA binding and localization	Extracellular function (non-classical secretion routes): cellular receptor	Homo sapiens
P07900	P07900	HSP90-alpha (Heat shock protein HSP 90-alpha)	Intracellular function: A molecular chaperone found in the cytoplasm and mitochondria	Extracellular function (non-classical secretion routes): A chaperone	Homo sapiens
P09239	P09239	60 kDa chaperonin 2	Chaperone	Inhibits murine experimental asthma (prevents goblet cell hyperplasia and mucin)	Mycobacterium leprae
P0A0W3	P0A0W3	PPI (Peptidyl Prolyl cis,trans-Isomerase (PPI) EC:5.2.1.8)	PPIases accelerate the folding of proteins.	Adhesion to host, unknow receptor.	Neisseria gonorrhoeae
P10503	P10503	Bifunctional protein PutA	Oxidizes proline to glutamate for use as a carbon and nitrogen source.	Function as a transcriptional repressor of the put operon.	Salmonella typhimurium
P13299	P13299	I-TevI endonuclease	Homing endonuclease	Transcriptional autorepressor	Enterobacteria phage T4
P13376	P13376	Phosphoglucose isomerase EC:5.3.1.9	Glycolisis	It has been shown to have both autocrine motility factor and neuroleukin activity	Geobacillus stearothermophilus
P13569	P13569	CFTR chloride channel (Cystic fibrosis transmembrane conductance regulator)	Involved in the transport of chloride ions	Regulator of other epitelial anion channels (Regulator of Na+ channels)	Homo sapiens
P13743	P13743	L-lactate dehydrogenase B chain	Lactate dehydrogenase.	In duck lens LDH-B is used as a crystallin: epsilon-crystallin.	Anas platyrhynchos
P13922	Q86XF0	Bifunctional dihydrofolate reductase-thymidylate synthase	Dihydrofolate reductase and Thymidylate synthase	mRNA translation inhibition regulation of plasmodium TS-DHFR mRNA translation	Homo sapiens
P14755	P14755	Lambda lens crystallins EC:1.1.1.45	Lens crystallin	L-Gulonate-3-dehyddrogenase	Oryctolagus cuniculus
P15144	P15144	CD13 (Aminopeptidase N)	Broad specificity aminopeptidase.	Peptide cleavage (enzymatic regulation of peptides/tumor cell invasion	Homo sapiens
P18266	P18266	Glycogen synthase kinase 3Beta	Sugar metabolism	Role in embryonic development	Rattus norvegicus
P19367.3	P19367	Hexokinase	Glycolysis	Controlling apoptosis	Homo sapiens
P19971	P19971	Thymidine phosphorylase EC:2.4.2.4	Phosphorylates thymidine to produce thymine	Platelet-derived endothelial cell growth factor	Homo sapiens
P21458	P21458	DNA translocase SpoIIIE	Plays an essential role during sporulation. Required for the translocation.	Membrane fusion	Bacillus subtilis
P21912.3	P21912	Succinate dehydrogenase EC:1.3.99.1	TCA cycle enzyme	Tumor supression (it should play specific tumor-suppressing roles	Homo Sapiens
P24058	P24058	Delta crystallin II EC:4.3.2.1	Lens crystallin	Argininosuccinate lyase	Anas platyrhynchos
P27487	P27487	CD26/DPPIV	Cell surface glycoprotein receptor	The protein functions as (1) serine protease, (2) receptor	Homo sapiens
P30041	P30041	Peroxiredoxin-6 EC:1.11.1.15	1-Cys Peroxiredoxin (peroxidase)	Phospholipase aiPLA2	Homo sapiens
P31230	P31230	Aminoacyl tRNA synthase complex-interacting multifunctional protein 1	scaffold protein in the multisynthase complex	cytokine roles in angiogenesis - inducing endothelial cell migration	Mus musculus
P31681	P31681	60 kDa chaperonin	Chaperone	Activates monocyte cytokine synthesis - Oxidation of LDL	Chlamydia pneumoniae (Chlamydophila pneumoniae)
P34760	P34760	cPrxI (Peroxiredoxin TSA1) EC:1.11.1.15	Cytoplasmic peroxiredoxin (Peroxidase)	Chaperon & Phospholipase aiPLA2	Saccharomyces cerevisiae
P36024	P36024	Hal3 (Halotolerance protein HAL3)	Inhibitor of Protein Phosphatase PPZ1 (involved in halotolerance) (Monomer)	Coenzyme A decarboxylase (heterotrimer with VHS3) EC:4.1.1.41	Saccharomyces cerevisiae
P41007	P41007	Bifunctional protein PyrR	Regulates transcriptional attenuation of the pyrimidine nucleotide (pyr) operon	binds mRNA transcriptional attenuation of the pyrimidine nucleotide biosynthetic process	Bacillus caldolyticus
P42383	P42383	60 kDa chaperonin	Chaperone	Surface location controls bacterial growth - Stimulates monocyte cytokine synthesis	Helicobacter pylori
P47992	P47992	Chemokine lymphotactin	Monomeric Ltn10 form activates the G protein-coupled receptor XCR1	The Ltn40 form, which binds glycosaminoglycans	Homo sapiens
P49577	P49577	Fructose-bisphosphate aldolase 2	D-fructose 1,6-bisphosphate = glycerone phosphate + D-glyceraldehyde 3-phosphate	attaches actin filaments to TRAP proteins	Plasmodium berghei
P59391	P59391	N-acetyl-gamma-glutamyl-phosphate reductase 1 EC:1.2.1.38	Catalyzes the conversion of N-acetyl-L-glutamate to N-acetyl-L-glutamate 5-phosphate	Binds mucus and Caco-2 cells - Binds human ABO blood group antigens	Lactobacillus plantarum
P60174	P60174	Triose phosphate isomerase EC:5.3.1.1	Catalyzes the reversible interconversion of dihydroxyacetone phosphate	Interacts with the cytoplasmic domain of integrin alpha-IIB in platelets	Homo sapiens
P60709	P60709	Actin	Cytoskeletal	Interaction with histone acetylase complex.	Homo sapiens
P61459	P61459	Carbinolamine dehydratase EC:4.2.1.96	Involved in tetrahydrobiopterin biosynthesis	Dimerization cofactor (DCoH)	Rattus norvegicus
Q00519	Q00519	Xanthine dehydrogenase/oxidase	Key enzyme in purine degradation. Catalyzes the oxidation of hypoxanthine.	Structural role in milk secretion.	Mus musculus
Q01289	Q01289	NADPH: protochlorophyllide oxidoreductase (POR) EC:1.3.1.33	Phototransformation of protochlorophyllide (Pchlide) to chlorophyllide (Chlide)	Formation of prolamellar body	Pea (Pisum sativum), Arabidopsis
Q02155	Q02155	Hexokinase	Conversion of glucose to glucose 6-phosphate	Transcription regulation. Apoptosis.	Plasmodium falciparum
Q05G10	Q05G10	Glyceraldehyde-3-phosphate dehydrogenase EC:1.2.1.12	Glycolisis	Is involved in the adhesion to erythrocytes.	Mycoplasma suis
Q12309	Q12309	Clf1p pre-mRNA splicing factor	pre-mRNA splicing factor	Initiation of DNA replication	Saccharomyces cerevisiae
Q28399	Q28399	ETA-crystallin EC:1.2.1.3	Lens crystallin	Aldehyde dehydrogenase (retinaldehyde DH)	Elephantulus edwardii
Q38710	Q38710	Abetadiene synthase (AS) EC:4.2.3.18	Abetadiene synthase	Diterpene cyclase	Abies grandis
Q43155	Q43155	FdGOGAT - Ferredoxin-dependent glutamate synthase, chloroplastic EC:1.4.7.1	Glutamate synthase	Subunit of UDP-sulfoquinovose synthase	Spinacia oleracea
Q48900	Q48900	60 kDa chaperonin	Chaperone	Binding to alpha and beta-3 receptors.	Mycobacterium avium
Q6YBU6	Q6YBU6	Serum opacity factor	Opacifies mammalian serum.	Fibronectin binding protein. Is a streptococcal virulence factor.	Streptococcus pyogenes
Q704D1	Q704D1	2-dehydro-3-deoxy-D-gluconate/2-dehydro-3-deoxy-phosphogluconate aldolase	Involved in the degradation of glucose via the Entner-Doudoroff pathway.	It is not able to use 2-keto-3-deoxy-6-phosphogalactonate (KDPGal)	Thermoproteus tenax
Q7L0Y3	Q7L0Y3	Mitochondrial RNase P	Functions in mitochondrial tRNA maturation	The endonuclease removing tRNA 5' extensions, is a methyltransferase	Homo sapiens
Q845Q5	Q845Q5	Enolase	Glycolisis	Is an immunosuppressive protein	Streptococcus sobrinus
Q8W1L6	Q8W1L6	Fatty acid multifunctional protein (MFP) EC:1.1.1.35	Multifunctional enzyme involved in fatty acid beta-oxidation.	Possible RNA- and microtubule-organizing protein	Rice (Oryza sativa Japonica Group) and probably Arabidopsis
Q92211	Q92211	Glyceraldehyde-3-phosphate dehydrogenase	Glycolisis	Adhesion and invasion processes (fribronectin, laminin and type I collagen)	Candida albicans
Q92448	Q92448	Phosphofructokinase EC:2.7.1.11	Conversion of Fructose-6-phosphate to Fructose-1,6-bisphosphate (Glycolysis)	Autophagy peroxisomes / Thyroid hormone binding, NTP synthesis	Pichia pastoris
Q96CW1	Q96CW1	Clathrin adaptor AP-2	Adaptor for clathrin-mediated endocytosis	1. Possible activity in Mitosis: Interaction with BubR1	Homo sapiens
Q98TD4	Q98TD4	NADPH quinone oxidoreductase	NADPH quinone oxidoreductase	Zeta crystallin	Hyla japonica
Q9GP32	Q9GP32	Aldolase EC:4.1.2.13	Splits the fructose 1,6-bisphosphate, into dihydroxyacetone phosphate	It is exposed in the host–parasite interface: involvement in molecular signaling	Echinococcus multilocularis (E. granulosus)
Q9K498	Q9K498	CYP170A1 (Cytochrome P450 170A1)	It Catalyzes the two-step allylic oxidation of epi-isozizaene to albaflavenone	Terpene synthase	Streptomyces coelicolor
Q9UAE6	Q9UAE6	Enolase	2-phospho-D-glycerate = phosphoenolpyruvate + H2O.	Specifically binds to a TTTTCT DNA motif present in the cyst matrix antigen 1	Toxoplasma gondii
Q9Y3E5	Q9Y3E5	Pth2/Bit1 peptidyl-tRNA hydrolase 2/Bcl-2 inhibitor of transcription 1	Peptidyl-tRNA hydrolase 2	Inhibitor of transcription	Homo sapiens
Q9ZPI5	Q9ZPI5	Fatty acid multifunctional protein (MFP) EC:1.1.1.35	Involved in peroxisomal fatty acid beta-oxidation during seed germination	Bifunctional methyltransferase--extensive moonlighting in mitochondrial tRNA biosynthesis	Arabidopsis thaliana
S0B8V4	S0B8V4	Enolase	Glycolysis	Involved in the encystation mechanism	Entamoeba invadens
S3DNJ2	S3DNJ2	Phosphoglycerate mutase	ATP + 3-phospho-D-glycerate = ADP + 3-phospho-D-glyceroyl phosphate.	Plasminogen binding	Bifidobacterium longum
S4RG79	S4RG79	Enolase	Glycolisis	Tau lens crystallin.	Petromyzon marinus
T1TFA0	T1TFA0	Enolase	Glycolisis	Adhesion to host. It is an Effective Protective Antigen in Mice.	Streptococcus iniae
T1WGD6	T1WGD6	Enolase	Glycolisis	Binding to plasminogen.	Taenia pisiformis
WP_000260666.1	I6L8L9	Glyceraldehyde-3-phosphate dehydrogenase	Glycolisis	Binds to peptidoglycan. Cells depends on the LytA-mediated lysis.	Streptococcus pneumoniae
WP_000461043.1	C7C076	ATP-dependent protease subunit HslV	Chaperone	Adhesion to host, unknow receptor.	Helicobacter pylori
WP_000516135.1	B7UI59	Chaperone protein DnaK	Chaperone	Adhesion to Sulphogalacosylceramide.	Escherichia coli O127:H6
WP_000562498.1	Q9Z5C7	Ribonucleoside-diphosphate reductase subunit beta	Ribonucleotide-diphosphate reductase	Binding to plasmin(ogen)	Staphylococcus aureus
WP_000590041.1	B2ILT3	Choline binding protein G	Surface proteins noncovalently bound to the phosphorylcholine moiety of the cell	Virulence (colonization of the nasopharynx)	Streptococcus pneumoniae
WP_000976674.1	J0Q2D7	Serine protease HtrA	Serine protease	Binding to e-cadherin	Helicobacter pylori
WP_002213776.1	C9WZY8	Peroxiredoxin	Peroxiredoxin	Binding to plasminogen.	Neisseria meningitidis
WP_002942698.1	R4NMT9	6-phosphogluconate dehydrogenase	Glycolisis	Adhesion to host, unknow receptor.	Streptococcus suis
WP_002966387.1	P0CB35	60 kDa chaperonin	Chaperone	Adhesion to host, unknow receptor.	Brucella abortus
WP_003050115.1	U3THT2	Enolase	Glycolysis	Plasminogen binding.	Streptococcus dysgalactiae subsp equisimilis
WP_003227896.1	W0TYC8	PgsE protein	It is a membrane-associated protein that is crucial for Extrachromosomal DNA maintenance	It functions in the declustering and/or partitioning of episomes.	Bacillus subtilis
WP_003402236.1	A1KFR2	60 kDa chaperonin 1	Chaperone	Adhesion to DC-SIGN	Mycobacterium bovis BCG
WP_003545786.1	Q1MKX4	60 kDa chaperonin 1	Chaperone	Induces cytokine production by human monocytes	Rhizobium leguminosarum
WP_003643974.1	Q88YH6	Glyceraldehyde-3-phosphate dehydrogenase EC:1.2.1.12	Glycolisis	Binding to Plasminogen.	Lactobacillus plantarum
WP_003647458.1	Q043Z5	Enolase	Glycolisis	Adhesion to host.	Lactobacillus gasseri
WP_003879232.1	Q00488	Chaperone protein DnaK	Chaperone	Adhesion to host, unknow receptor.	Mycobacterium avium
WP_004219269.1	B8DT62	Chaperone protein DnaK	Chaperone	Adhesion to host, unknow receptor.	Bifidobacterium animalis
WP_005767840.1	P35635	60 kDa chaperonin	Chaperone	Induce apoptosis in cultured vascular endothelial cells	Bartonella baciliformis
WP_010864800.1	R8AM44	60 kDa chaperonin	Chaperone	Adhesion to host, unknow receptor.	Plesiomonas shigelloides
WP_010947741.1	Q5ZTY3	Chaperone protein DnaK	Chaperone	Adhesion to host, unknow receptor.	Legionella pneumophila
WP_011177871.1	Q6L047	Glucose/galactose 1-dehydrogenase	Glycolisis	Is also significantly active with D-galactose as substrate
WP_011214989.1	Q70YI1	Outer membrane protein MIP	Essential virulence factor associated with macrophage infectivity.	PPIase activity. Binds to collagen IV in the extracellular matrix.	Legionella pneumophila
WP_011554465.1	Q1D3Y5	60 kDa chaperonin 1	Chaperone	Bactericidal predation	Myxococcus xanthus
WP_012640394.1	B8GXA0	Localization factor PodJL	Directs pili assembly	Controls motility	Caulobacter crescentus
WP_015825695.1	C6VR77	Pyruvate dehydrogenase	Pyruvate dehydrogenase	Binding to plasmin(ogen)	Lactobacillus plantarum
XP_001021439	I7MG78	Citrate synthase EC:2.3.3.1	It catalyzes the condensation reaction from acetyl coenzyme A	14 nm cytoskeletal protein (structural filament - forming protein)	Tetrahymena thermophila
XP_001540375.1	A6R3K7	PPI (Peptidyl Prolyl cis,trans-Isomerase (PPI) EC:5.2.1.8)	PPIases accelerate the folding of proteins.	Binding to VLA5	Histoplasma capsulatum
XP_001579934.1	A2DHT2	Glyceraldehyde-3-phosphate dehydrogenase EC:1.2.1.12	Glycolisis	Binds fibronectin and plasminogen and collagen.	Trichomonas vaginalis
XP_001582360.1	Q27088	Pyruvate:ferredoxin oxidoreductase A	Enzyme oxidative decarboxylation of pyruvate to yield acetyl-coA and CO2	Cell surface adherance proteins	Trichomonas vaginalis
XP_001687258.1	Q4Q090	2,3-bisphosphoglycerate-independent phosphoglycerate mutase	phosphoglycerate mutase activity	"A heparin-binding motif might be	Leishmania spp.
XP_002368989	B9PW35	Aldolase EC:4.1.2.13	Splits the fructose 1,6-bisphosphate, into dihydroxyacetone phosphate	It is essential for efficient host cell invasion	Toxoplasma gondii
XP_002789622.1	Q8X1X3	Glyceraldehyde-3-phosphate dehydrogenase EC:1.2.1.12	Glycolisis	Binds fibronectin, laminin and type II collagen	Paracoccidioides brasiliensis
XP_002795879.1	Q96VN5	Triosephosphate isomerase	D-glyceraldehyde 3-phosphate = glycerone phosphate.	Adhesin	Paracoccidioides brasiliensis
XP_002796107.1	Q96UH7	Aldolase	Glycolisis	Plasminogen binding.	Paracoccidioides brasiliensis
XP_003865248.1	E9BTJ1	Fructose-bisphosphate aldolase	D-fructose 1,6-bisphosphate = glycerone phosphate + D-glyceraldehyde 3-phosphate	This enzyme is secreted and imported into the cytoplasm of infected macrophages	Leishmania donovani
XP_006716181.1	Q9UIU0	Dihydropyridine receptor alpha 2 subunit	Depolarization of the Presynaptic Terminal Triggers the Opening of Calcium Channels	Can activate or inhibit native skeletal ryanodine receptors.	Homo sapiens
XP_010757468.1	C1G3G7	Isocitrate lyase	Glyoxylate cycle	Adhesion process (fibronectin and type IV collagen binding)	Paracoccidioides brasiliensis
XP_010763538.1	C1GLK1	Aconitase	TCA cycle	Iron regulatory protein	Paracoccidioides brasiliensis
XP_676944.1	Q4YQJ5	Enolase	Glycolysis	A peptide that binds to the surface of the mosquito midgut epithelium	Plasmodium berghei
XP_711323.1	P46273	Phosphoglycerate kinase	Glycolisis	Plasminogen binding	Candida albicans
XP_711883.1	P30575	Enolase	Glycolysis	Plasminogen binding	Candida albicans
XP_717581.1	P0CY35	Elongation factor 1-alpha 1	This protein promotes the GTP-dependent binding of aminoacyl-tRNA	Plasminogen binding.	Candida albicans
XP_721022.1	P82612	Phosphoglycerate mutase	Phosphoglyceromutase	Plasminogen binding	Candida albicans
XP_722690.1	Q9URB4	Fructose bisphosphate aldolase	Glycolysis, gluconeogenesis	Plasminogen binding	Candida albicans
XP_751480.1	Q6T267	Isocitrate lyase	Glyoxylate cycle	Growth	Aspergillus fumigatus
XP666770	Q5CIV6	Importin-beta2	Govern selective transport of proteins into the nucleus	It also selectively targets the motor protein Kif17 to primary cilia	Cryptosporidium hominis
YP_001121347	A4IWC5	60 kDa chaperonin	Chaperone	More active monocyte activator than LPS and synergizes with LPS	Francisella tularensis subsp. tularensis
YP_001201070.1	A4W2T1	Enolase	Glycolisis	Binding to intestinal epithelial cells	Streptococcus suis
YP_001449526.1	A8AUR6	Elongation factor G	Catalyzes the GTP-dependent ribosomal translocation step during translation elongation	Adhsein, binds to salivary Mucin MUC7	Streptococcus gordonii
YP_001449731.1	A8AVC1	Protein translocase subunit SecA	Part of the Sec protein translocase complex. Interacts with the SecYEG preprotein	Binding to salivary mucin	Streptococcus gordonii
YP_001450060.1	A8AWA0	Elongation factor Tu	This protein promotes the GTP-dependent binding of aminoacyl-tRNA	Binding to salivary mucin	Streptococcus gordonii
YP_001450111.1	A8AWF1	Putative pyruvate, phosphate dikinase regulatory protein	Bifunctional serine/threonine kinase and phosphorylase	Binding to salivary mucin	Streptococcus gordonii
YP_001450984.1	P31306	Oligopeptide-binding protein SarA	May be involved in the expression of cell surface properties important for colon	Binding to salivary mucin	Streptococcus gordonii
YP_001451193.1	A8AZI3	DNA-directed RNA polymerase subunit beta	DNA-dependent RNA polymerase catalyzes the transcription of DNA into RNA	Binding to salivary mucin	Streptococcus gordonii
YP_001599027.1	A9M4E5	Peroxiredoxin 2 family protein/glutaredoxin	Cell redox homeostasis.	Plasminogen binding.	Neisseria meningitidis
YP_001793536.1	B1YAL1	Fructose-1,6-bisphosphate aldolase/phosphatase	Fructose-1,6-bisphosphatase, enzyme dephosphorylation of FBP	Fructose-1,6-bisphosphate aldolase, enzyme reversible aldol condensation	Thermoproteus neutrophilus
YP_001836276	B2IR92	LytC (Lysozyme)	Lisozyme	Biofilm matrices are responsible for the cohesion and three-dimensional architecures	Streptococcus pneumoniae
YP_001836885.1	B2INL9	Choline binding protein D	Surface proteins noncovalently bound to the phosphorylcholine moiety of the cell	Virulence (colonization of the nasopharynx)	Streptococcus pneumoniae
YP_001954719.1	B3DSV2	Enolase	Catalyzes the reversible conversion of 2-phosphoglycerate into phosphoenolpyruvate	Binding to plasmin(ogen)	Bifidobacterium longum
YP_002342189.1	Q9JVQ9	Chaperone protein DnaK	Chaperone	Plasminogen binding	Neisseria meningitidis
YP_002510853.1	B8ZP33	Choline binding protein E	Surface proteins noncovalently bound to the phosphorylcholine moiety of the cell	Virulence (colonization of the nasopharynx)	Streptococcus pneumoniae
YP_002517164.1	B8GW64	CTP synthase	Synthesizes CTP	Binds to CreS	Caulobacter crescentus
YP_002519064.1	B8H695	Bifunctional regulator KidO	Activates DivJ	Binds to FtsZ	Caulobacter crescentus
YP_002758181.1	C1KVC0	DnaK	Acts as a chaperone.	Binding to plasmin(ogen)	Listeria monocytogenes
YP_002759110.1	C1KY94	Enolase	Glycolisis	Binding to plasmin(ogen)	Listeria monocytogenes
YP_002759310.1	C1KZK6	Elongation factor Tu	This protein promotes the GTP-dependent binding of aminoacyl-tRNA.	Binding to plasmin(ogen)	Listeria monocytogenes
YP_003234264	C8UPL3	Glyceraldehyde-3-phosphate dehydrogenase EC:1.2.1.12	Glycolisis	Bind plasminogen and fibrinogen - NAD-ribosylating activity.	Escherichia coli
YP_003484727.1	Q8DTS9	Enolase EC: 4.2.1.11.	Glycolysis	Plasminogen binding. Binding to salivary mucin.	Streptococcus mutans
YP_003601179.1	D5H2B9	Glyceraldehyde-3-phosphate dehydrogenase EC:1.2.1.12	Glycolisis	Binding to Plasminogen	Lactobacillus crispatus
YP_003601227	D5H2G7	Phosphoglucose isomerase (Glucose-6-phosphate isomerase) EC:5.3.1.9	Glycolisis	Adhesive enzyme onto bacterial surface	Lactobacillus crispatus
YP_003601375.1	Q5K117	Enolase EC: 4.2.1.11.	Glycolisis	Plasminogen and laminin binding	Lactobacillus crispatus
YP_003601923	D5GYN9	Glutamine Synthetase	Synthesis of Glutamine	Binding to plasmin(ogen); Binding to collagen I and laminin	Lactobacillus crispatus
YP_003876656	Q97QS2	Enolase EC:4.2.1.11	Conversion of 2-phosphoglycerate to phosphoenolpyruvate (Glycolysis)	Plasminogen binding / plasminogen receptor, heat shock protein	Streptococcus pneumoniae
YP_004325594.1	F2QC85	2,3-bisphosphoglycerate-dependent phosphoglycerate mutase	Catalyzes the interconversion of 2-phosphoglycerate and 3-phosphoglycerate	Binding to plasmin(ogen)	Streptococcus oralis
YP_004325968.1	F2QDA9	Enolase	Glycolisis	Binding to plasmin(ogen)	Streptococcus oralis
YP_004326147.1	F2QDT8	ATP-dependent 6-phosphofructokinase	Phosphofructokinase	Plasminogen binding	Streptococcus oralis
YP_004326450.1	F2QEP1	Triosephosphate isomerase	D-glyceraldehyde 3-phosphate = glycerone phosphate.	Plasminogen binding.	Streptococcus oralis
YP_004888765.1	Q88YH4	Triosephosphate isomerase	D-glyceraldehyde 3-phosphate = glycerone phosphate.	Binding to intestinal epithelial cells, competitive exclusion and displacement	Lactobacillus plantarum
YP_004889868.1	Q88VE0	Elongation factor Tu	This protein promotes the GTP-dependent binding of aminoacyl-tRNA	Binding to intestinal epithelial cells, competitive exclusion and displacement	Lactobacillus plantarum
YP_005399593.1	H8M3K2	60 kDa chaperonin	Chaperone	Adhesin	Salmonella enterica subsp. enterica serovar Typhimurium str. 798
YP_005577042	D3R5K8	Enolase EC:4.2.1.11	Conversion of 2-phosphoglycerate to phosphoenolpyruvate (Glycolysis)	Plasminogen binding	Bifidobacterium animalis subsp. lactis
YP_005706272.1	F0PHG6	Glyceraldehyde-3-phosphate dehydrogenase EC:1.2.1.12	Glycolisis	Associated with epithelial cell binding	Enterococcus faecalis
YP_005762797	D0K1B1	Peptidyl Prolyl cis,trans-Isomerase (PPI) EC:5.2.1.8	PPIases accelerate the folding of proteins.	Induces apoptosis of gastric epithelial cells - Activates monocyte IL-6 synthesis	Helicobacter pylori
YP_005881404	P75391	Pyruvate dehydrogenase E1 component subunit beta	Pyruvate dehydrogenase (acetyl-transferring) activity	Fibronectin binding protein.	Mycoplasma pneumoniae
YP_006212169	C3LDI0	Enolase EC:4.2.1.11	Conversion of 2-phosphoglycerate to phosphoenolpyruvate (Glycolysis)	Plasminogen binding	Bacillus anthracis
YP_006394177.1	I3WHD5	Enolase	Catalyzes the reversible conversion of 2-phosphoglycerate	Binding to plasmin(ogen)	Bifidobacterium bifidum
YP_007534168	P54166	Processive diacylglycerol beta-glucosyltransferase	Transfers up to three glucosyl residues to diacylglycerol (DAG)	A division inhibitor responsible for increasing the size of Bacillus subtilis	Bacillus subtilis
YP_007554543.1	F9XY86	Enolase	Glycolisis	Binding to plasmin(ogen)	Bifidobacterium breve
YP_007604905.1	L8DW58	Glyceraldehyde-3-phosphate dehydrogenase EC:1.2.1.12	Glycolisis	Binding to Plasminogen	Listeria monocytogenes
YP_007608976.1	H8EVS5	60 kDa chaperonin	Chaperone	Adhesin to CD43 on macrophage surface	Mycobacterium tuberculosis
YP_007610908.1	P9WN39	Glutamine Synthetase	Glutamine synthetase ATP + L-glutamate + NH3 => ADP + phosphate + L-glutamine	Plasminogen and fibronectin binding	Mycobacterium tuberculosis
YP_008508654.1	T1ZTF9	Phosphoglycerate kinase	ATP + 3-phospho-D-glycerate = ADP + 3-phospho-D-glyceroyl phosphate.	Binding to plasmin(ogen)	Streptococcus anginosus
YP_008509436.1	T1ZUS9	Enolase	Glycolisis	Binding to plasmin(ogen)	Streptococcus anginosus
YP_008509724.1	T1ZWD5	,3-bisphosphoglycerate-dependent phosphoglycerate mutase	Catalyzes the interconversion of 2-phosphoglycerate and 3-phosphoglycerate	Binding to plasmin(ogen)	Streptococcus anginosus
YP_008510035.1	T1ZXN3	Glyceraldehyde-3-phosphate dehydrogenase	Glycolisis	Binding to Plasminogen	Streptococcus anginosus
YP_026188.1	P27302	Transketolase 1	Catalyzes the reversible transfer of a two-carbon ketol group from sedoheptulose	Transcriptional regulator	Escherichia coli
YP_094724.1	Q5ZXP3	60 kDa chaperonin	Prevents misfolding and promotes the refolding and proper assembly of unfolded proteins	Adhesin. May play a protective role against the defense mechanisms generated by the host.	Legionella pneumophila
YP_182529.1	Q5JFD7	Sarcosine oxidase, alpha subunit	Sarcosine oxidase, enzyme oxidation of the methyl group in sarcosine	NADH dehydrogenase NADH + H+ + acceptor <=> NAD+ + reduced acceptor	Thermococcus kodakarensis
YP_182530	Q5JFG7	Sarcosine oxidase	It catalyzes the oxidative demethylation of sarcosine to yield glycine, H2O2	L-proline dehydrogenase	Thermococcus kodakarensis
YP_183805	Q5JGZ8	NADH oxidase	NADH oxidase	Cell death	Thermococcus kodakarensis
YP_185350.1	Q5HIQ7	Inosine-5'-monophosphate dehydrogenase	Catalyzes the conversion of inosine 5'-phosphate (IMP) to xanthosine 5'-phosphate	Binding to plasmin(ogen)	Staphylococcus aureus
YP_279258.1	Q4A9M4	Leucyl aminopeptidase	Aminopeptidase	Binding to plasminogen.	Mycoplasma hyopneumoniae
YP_401659	Q04360	Nuclear protein BS-MLF1 (EBV-SM)	Down-regulation of intron-containing mRNA	Up-regulation of intron-less mRNA	Epstein–Barr virus
YP_499011.1	Q2G0U9	N-acetylmuramoyl-L-alanine amidase sle1	Peptidoglycan hydrolase involved in the splitting of the septum during cell division	Fibronectin binding	Staphylococcus aureus
YP_601722.1	Q1J8I3	Glyceraldehyde-3-phosphate dehydrogenase EC:1.2.1.19	Glycolisis	Plasminogen binding	Streptococcus pyogenes
YP_815856	Q8DR54	6PGD (6-phosphogluconate dehydrogenase) EC:1.1.1.44	Glycolisis	Putative adhesin	Streptococcus pneumoniae
YP_816781.1	Q04N79	Elongation factor Tu	This protein promotes the GTP-dependent binding of aminoacyl-tRNA	Surface displayed human complement regulator binding protein.	Streptococcus pneumoniae
YP_855323.1	A0KGD3	Phosphoglycerate kinase EC:2.7.2.3	Glycolisis	Cell surface virulence factor.	Aeromonas hydrophila subsp. hydrophila
YP004325230	F2QGM8	Glyceraldehyde-3-phosphate dehydrogenase EC:1.2.1.12	Glycolisis	Binds major fimbriae of Porphyromonas gingivalis.	Streptococcus oralis
YP199373	Q5H4Y2	Chorismate mutase EC:5.4.99.5	Catalyzes the Claisen rearrangement of chorismate to prephenate	Involved in virulence	Xanthomonas oryzae
YP215813	Q57RC9	Dps (DNA protection during starvation protein)	DNA-binding protein. It protects DNA from oxidative damage.	Moonlighting activities not yet defined (it is a cytoplasmic protein significant)	Salmonella enterica subsp. enterica serovar
ZP_02326848	V9W1Z1	Enolase EC:4.2.1.11	Conversion of 2-phosphoglycerate to phosphoenolpyruvate (Glycolysis)	A role in virulence: it could be involved in larval degradation	Paenibacillus larvae subsp. larvae

## Sheet: S2 Table
Uni Prot Code	Protein Name	Canonical Function	Moonlighting Function	Disease
A1A528	Centromere/kinetochore protein zw10 homolog	ZW10 (Centromere/kinetochore protein zw10 homolog)	Trafficking between the ER and Golgi	Osteosarcoma
A7UKY0	MDM2 (E3 ubiquitin-protein ligase Mdm2)	Down-regulation of p21	Activation of estrogen receptor alpha	1. Glioma, susceptibility Retinoblastoma. Osteosarcomas, soft tissue sarcomas. 2. high-grade ovarian and bladder carcinomas. 3. breast cancer
O00337	hCNT1 (Sodium/nucleoside cotransporter 1)	Nucleosides Transport (selective for pyrimidine nucleosides and adenosine)	Inhibition of tumor growth (likely to be relevant in tumor biology)	1. Concentrative nucleoside transporter deficency 2.cancer
O14786	Neuropilin (VEGF receptor)	Vascular endothelial cell growth factor receptor	Receptor for semaphorin III (nerve axons) / VEFGR, regulation of angiogenesis	1. DiGeorge syndrome 2. cancer
O60568	Lysyl hydroxylase isoform	Lysyl hydroxylase	Collagen glucosyltransferase	Lysyl hydroxylase 3 deficiency (LH3 deficiency)
O75925	PIAS1	Inhibition of activated STAT	Activation of p53	1. Cancer, prostate cancer, breast cancer
O95997	Securin	Inhibition of separase	Activation (chaperoning) of separase	1. Cancer 2. Psoriasis 3. Glomerulonephritis
P00338	Lactate dehydrogenase	Pyruvate fermentation to lactate.	Protein translation factor	1.Glycogen storage disease XI 2.cancer, fibrosis
P00533	Epidermal growth factor receptor	Cell surface/Membrane receptor tyrosine kinase for EGF	Nucleus/Co-transcription factor	Lung cancer (LNCR) Inflammatory skin and bowel disease, neonatal, 2 (NISBD2)
P00558	Phosphoglycerate kinase	Glycolisis	Plasmin reductase	1. Phosphoglycerate kinase deficiency, 2. hepatocellular carcinoma, Renal cell carcinoma
P00734	Thrombin protease (Prothrombin)	Thrombin protease	Ligand for cell surface receptors	1. Stroke, ischemic Thromboembolism Thrombophilia due to thrombin defect (THPH1) Pregnancy loss, recurrent 2 (RPRGL2) 2. Factor II deficiency (FA2D).
P00813	Adenosine Deaminase	Catalyzes the hydrolytic deamination of adenosine and 2-deoxyadenosine. Plays an important role in purine metabolism and in adenosine homeostasis. Modulates signaling by extracellular adenosine, and so contributes indirectly to cellular signaling events.	Capacity as a regulator of the concentration of extracellular adenosine that is able to activate adenosine receptors (ARs). To act as a costimulator, promoting T-cell proliferation and differentiation mainly by interacting with the differentiation cluster CD26. Another role is the ability of ADA to act as an allosteric modulator of ARs	1. Severe combined immunodeficiency due to ADA deficiency 2. cancer, hypoxia, aging, asthma, Chronic Obstructive Lung Disease (GOLD)
P01033	Erythroid-potentiating activity	Stimulates the proliferation of Erythroid progenitor cells	Tissue inhibitor of metalloproteinases 1	1.retinal degeneration, cancer, arthritis, parkinson 2. cancer
P02489	alpha-crystallin A chain	Lens Crystallin	Heat-shock protein	1.Cataract, macular hypoplasia, cell migration, Autoimmune diseases, Uveitis 2.cancer
P02511	alpha-crystallin B chain	Lens Crystallin	Heat-shock protein	1. Myopathy, myofibrillar, fatal infantile hypertrophy, cataract, Cardiomyopathy dilated 1, 2. Desmin-related myopathies, cell migration, dementia, sclerosis, inflamation 3.cancer
P02730	Band-3 anion exchanger	Its integral domain mediates a 1:1 exchange of inorganic anions across the membrane, whereas its cytoplasmic domain provides binding sites for cytoskeletal proteins, glycolytic enzymes, and hemoglobin	Regulator of glycolysis	Renal tubular acidosis Spherocytosis, type 4
P04075	Fructose-bisphosphate aldolase A	Plays a key role in glycolysis and gluconeogenesis.	ALDOA is located at the internal side of the plasma membrane or at the acrosomal membrane. The observation of ALDOA in both the head and the flagellum of human spermatozoa is an original result	Glycogen storage disease XII
P04406	Glyceraldehyde-3-phosphate dehydrogenase EC:1.2.1.12	Conversion of D-glyceraldehyde 3-phosphate (G3P) into 3-phospho-D-glyceroyl phosphate (Glycolysis)	Uracil-DNA glycosylase, Transferrin receptor, involved in endocytosis, microtubule binding (bundling), phosphate group transfer, involved in sperm motility & apoptosis, binds RNA and dianosine tetraphosphate (nuclear tRNA transport)... see references	1. Huntington disease Alzheimer diseaseParkinson disease 2. cancer
P04637	p53	Nucleus/Transcription factor	Mitochondria/Promoting mitochondrial membrane permeabilization	Squamous cell carcinoma of the head and neck (HNSCC) Lung cancer (LNCR) Papilloma of choroid plexus (CPP) Basal cell carcinoma 7 (BCC7) Adrenocortical carcinoma (ADCC)
P04818	Thymidylate synthase	Contributes to the de novo mitochondrial thymidylate biosynthesis pathway	Translation inhibitor	Breast neoplasm, Lung neoplasm, Ovarian neoplasm, Colonic neoplasm, Pancreatic neoplasm, Carcinoma hepatocellular, Prostatic neoplasm, Squamous cell carcinoma, Stomach neoplasms, Colorectal neoplasms, Head and neck neoplasms, Non-Hodgkin lymphoma, Rectal neoplasm, Tongue neoplasms, Neuroendocrine tumors, Follicular lymphoma, Dermatitis, Glomerulonephritis, Digestive system neoplasms
P05089	Arginase EC:3.5.3.1	Arginine hydrolysis	Potentially regulates arginine-dependent immune functions such as T lymphocyte activation	1. Argininemia 2. cancer 3.asthma
P05230	FGF1 (Fibroblast growth factor 1)	Important role in the regulation of cell survival, cell division, angiogenesis, cell differentiation and cell migration	Stimulates cell adhesion and/or motility upon export, facilitating specific steps in progression and metastasis	Retinoblastoma and other cancers
P05455	La protein (Lupus La protein)	Protect RNA from 3'-end digestion	RNA folding chaperone	1. Sjogren syndrome Systemic lupus erythematosus 2.cancer
P06396	Gelsolin	Calcium-regulated, actin-modulating protein that binds to the plus (or barbed) ends of actin monomers or filaments, preventing monomer exchange (end-blocking or capping). It can promote the assembly of monomers into filaments (nucleation) as well as sever filaments already formed. Plays a role in ciliogenesis.	Controlling apoptosis	1.Amyloidosis 5, Finnish type , 2. cancer, 3. sepsis, myocardial infarction, rheumatoid arthritis, and multiple sclerosis, Alzheimer
P06744	Phosphoglucose isomerase EC:5.3.1.9	Catalyzes the conversion of glucose-6-phosphate into fructose 6-phosphate (glycolysis)	Neuroleukin, autocrine motility factor, differentiation and maturation factor / nerve growth factor / stimulation of cell migration / implantation factor (in the ferret); is an important modulator of tumor progression and a target for cancer therapy / sperm surface antigen 36, which mediates sperm agglutination	1. Hemolytic anemia GPI deficiency 2. Angiogenesis in cancer
P07355	Annexin-2	Intracellular function: Membrane binding, RNA binding and localization and DNA binding; found in the cytoplasm and nucelous	Extracellular function (non-classical secretion routes): cellular receptor for proteases and substrates (transmembrane translocation)	Cancer, Leukemia, Osteoporosis
P07900	HSP90-alpha (Heat shock protein HSP 90-alpha)	Intracellular function: A molecular chaperone found in the cytoplasm and mitochondria	Extracellular function (non-classical secretion routes): A chaperone; MMP2 activation and wound healing (exosomes)	1. Huntington disease 2. cancer
P07954	Fumarate hydratase EC:4.2.1.2	Catalyzes the reversible hydration/dehydration of fumarate to malate (TCA cycle)	Tumor suppressor	1. Fumarase deficiency 2. Leiomyomatosis, renal cell cancer. Malignant pheochromocytoma (PCC) and paraganglioma (PGL), gastric leiomyoma
P07996	Thrombospondin 1	Adhesive glycoprotein that mediates cell-to-cell and cell-to-matrix interactions. Binds heparin.	1-TSP promotes replication,2-it modifies smooth muscle cell responses to contractile agents,3-TSP is involved in processes important to tissue remodeling,4-it promotes activation of the latent forms of transforming growth factors (L-TGFs)-beta	1. Adrenocortical tumor progression and other cancers, cardiac infartion and other vascular diseases? 2. metabolic syndrome, insulin resistance, arthritis, fibrosis, vascular diseases?
P08183	P-Glycoprotein (transporter) EC:3.6.3.44	P-Glycoprotein (transporter)	Regulator of cell-swelling ion channel	1. Cochicine resitance Inflammatory bowel disease 13 2. Susceptibility association with lung cancer
P08253	72 kDa type IV collagenase	Extracellular region/Secretion protein involved in proteolysis	Nucleus/Regulates gene expression	1. Multicentric osteolysis, nodulosis, and arthropathy (MONA) 2. cancer
P09038	FGF2 (fibroblast growth factor 2)	fibroblast growth factor 2	Proliferation/angiogenesis	1. Apert syndrome , cancer, fibrosis, sclerosis, atherosclerosis 2. infection, neuronal injury, neurodegenerative, alzheimer, Ischemia
P09104	Gamma-enolase	Conversion of 2-phosphoglycerate to phosphoenolpyruvate (Glycolysis)	It has neurotrophic and neuroprotective effects on rather a broad spectrum of neurons in the central nervous system (promotes cell survival)	Cancer
P09382	Galectin-1	Multiple signaling functions	Proliferation, migration	1. Carcinoma, Keloid, osteoarthritis, pancreatitis, 2. neurodegeneration,autoinmune diseases, infection, asthma
P09429	High mobility group protein B1	Intracellular function: A transcription factor	Extracellular function (non-classical secretion routes): A pro-inflammatory, pro-angiogenic cytokine; endochondrial ossification (secretory lysosomes; caspase 1-dependent)	1. Esophageal Squamous Cell Carcinoma, 2. Imflammation, Necrosis, sepsis 3. atherosclerosis
P09622	DLD (Dihydrolipoyl dehydrogenase, mitochondrial) EC:1.8.1.4	Lipoamide dehydrogenase is a component of the glycine cleavage system as well as of the alpha-ketoacid dehydrogenase complexes	Protease	Dihydrolipoamide dehydrogenase deficiency
P09960	Leukotriene A4 hydrolase	Epoxide hydrolase that catalyzes the final step in the biosynthesis of the proinflammatory mediator leukotriene B4	Aminopeptidase	Atherosclerosis, Cancer
P10809	60 kDa heat shock protein, mitochondrial	Implicated in mitochondrial protein import and macromolecular assembly. May facilitate the correct folding of imported proteins. May also prevent misfolding and promote the refolding and proper assembly of unfolded polypeptides generated under stress conditions in the mitochondrial matrix.	Immunomodulator Receptor for HDL	1. Spastic paraplegia 13, 2.autosomal dominant Leukodystrophy hypomyelinating, 3. Coronary Heart disease (CHD), cancer 4.inflamatory diseases
P12830	E-cadherin	Cell surface/Involved in cell adhesion	Nucleus/Gene regulation	Hereditary diffuse gastric cancer (HDGC) Endometrial cancer (ENDMC) Ovarian cancer (OC) Breast cancer, lobular (LBC)
P13010	Ku70/Ku80	Single stranded DNA-dependent ATP-dependent helicase. Has a role in chromosome translocation	Extracellular protease (function at the cell surface is likely to be important in tumour invasion)	Colon cancer
P13569	CFTR chloride channel (Cystic fibrosis transmembrane conductance regulator) EC:3.6.3.49	Involved in the transport of chloride ions	Regulator of other epitelial anion channels (Regulator of Na+ channels)	Congenital bilateral absence of vas deference Cystic fibrosis Sweat chloride elevation Neonatal hypertrypsinemia; Idiopathic Pancreatitis
P13716	Delta-aminolevulinic acid dehydratase EC:4.2.1.24	Delta-aminolevulinic acid dehydratase	Proteasome inhibitory subunit	acute hepatic Porphyria
P13922	Bifunctional dihydrofolate reductase-thymidylate synthase	Key enzyme in folate metabolism. Contributes to the de novo mitochondrial thymidylate biosynthesis pathway. Catalyzes an essential reaction for de novo glycine and purine synthesis, and for DNA precursor synthesis. Binds its own mRNA and that of DHFRL1.	binds DHFR mRNA regulation of DHFR synthesis methotrexate inhibits interaction	Megaloblastic anemia due to dihydrofolate reductase deficiency
P14618	Pyruvate kinase PKM	Glycolytic enzyme that catalyzes the transfer of a phosphoryl group from phosphoenolpyruvate (PEP) to ADP, generating ATP. Stimulates POU5F1-mediated transcriptional activation. Plays a general role in caspase independent cell death of tumor cells. The ratio betwween the highly active tetrameric form and nearly inactive dimeric form determines whether glucose carbons are channeled to biosynthetic…	It would act as potential sites of recognition and/or binding for ZP glycoproteins when located in the sperm head.	1. Hepatocellular carcinoma, Carcinoma. 2. Osteoporosis, atherosclerosis.
P15144	CD13 (Aminopeptidase N)	Broad specificity aminopeptidase. Plays a role in the final digestion of peptides generated from hydrolysis of proteins by gastric and pancreatic proteases.	Peptide cleavage (enzymatic regulation of peptides/tumor cell invasion/differentiation/proliferation of apoptosis/motility/chemotaxis/antigen presentation) - Endocytosis (viral infection/cholesterol uptake) - Signaling (angiogenesis/adhesion/phagocytosis)	1. Urinary Bladder Neoplasms, cancer 2. Dermatitis, Allergic Contact 3.cholesterol gallstone disease
P15291	Beta-1,4-galactosyltransferase 1	The Golgi complex form catalyzes the production of lactose in the lactating mammary gland and could also be responsible for the synthesis of complex-type N-linked oligosaccharides in many glycoproteins as well as the carbohydrate moieties of glycolipids. The cell surface form functions as a recognition molecule during a variety of cell to cell and cell to matrix interactions, as those occurring d…	Lactose synthase	1. Congenital disorder of glycosylation, type IId 2.cancer, osteoarthritis
P15336	ATF2 protein (Cyclic AMP-dependent transcription factor) EC:2.3.1.48	Transcription factor (stimulates CRE (cAMP responsive element)-dependent transcription)	DNA damage response	cancer
P18074	ERCC2 - TFIIH basal transcription factor complex helicase XPD subunit	DNA helicase involved in the repair of DNA damaged by exposure to ultraviolet light	It is also a subunit of TFIIH, a basal transcription factor	Xeroderma pigmentosum and skin cancer, Cerebrooculofacioskeletal syndrome 2 , Trichothiodystrophy 1, photosensitive (TTD1)
P18124	L7	Ribosomal protein	Autogenous regulation of translation	Systemic lupus erythematosus
P19338	Nucleolin	Nucleolin is the major nucleolar protein of growing eukaryotic cells. It is found associated with intranucleolar chromatin and pre-ribosomal particles. It induces chromatin decondensation by binding to histone H1. It is thought to play a role in pre-rRNA transcription and ribosome assembly. May play a role in the process of transcriptional elongation. Binds RNA oligonucleotides with 5'-UUAGGG-3' …	regulates (decreases) translation of p53 tumor suppressor protein binds 5' UTR of p53 mRNA	Cancer
P19367	Hexokinase	Glycolysis	Controlling apoptosis	1. Hemolytic anemia due to hexokinase deficiency Neuropathy, motor and sensory, Russe type , retinitis pigmentosa, diabetes, hyperinsulinism, neurodegeneration, schizophrenia 2. cancer
P19971	Thymidine phosphorylase EC:2.4.2.4	Phosphorylates thymidine to produce thymine and 2-deoxy-alpha-D-ribose 1-phosphate	Platelet-derived endothelial cell growth factor	Mitochondrial DNA depletion syndrome 1
P21399	Cytoplasmatic aconitate hydratase/IRP1 EC:4.2.1.3	Catalyses the stereo-specific isomerization of citrate to isocitrate via cis-aconitate (TCA cycle)	mRNA binding protein	1.Myopathy with lactic acidosis, hereditary 2.cancer
P21912	Succinate dehydrogenase EC:1.3.99.1	TCA cycle enzyme	Tumor supression (it should play specific tumor-suppressing roles, directly or indirectly)	Pheochromocytoma, Paragangliomas , Paraganglioma and gastric stromal sarcoma, Cowden syndrome 2
P21980	Protein-glutamine gamma-glutamyltransferase 2	Cytoplasm/Catalyzes protein cross-linking	(1) Nucleus/Regulates gene expression; (2) Extracellular region/Cell adhesion.	1. Cancer. 2. celiac disease, 3. neurodegenerative disease, diabetes, multiple sclerosis, reumathoid arthritis
P22090	S4 (40S ribosomal protein S4, Y isoform 1)	Ribosomal protein	Regulation of development (Turner syndrome: female gonadal insufficiency)	Turner syndrome
P23219	Cyclooxygenase-1 EC:1.14.99.1	Prostaglandin G/H synthase 1	Heme-dependent peroxidase	1.BLEEDING DISORDER, PLATELET-TYPE, 12 2.cancer
P23396	S3	Ribosomal protein	DNA repair	Colon adenocarcinomas
P27635	L10 ribosomal protein	Component of the 60S ribosomal subunit	Negative regulator of c-Jun in transcription	Autism, susceptibility to, X-linked 5 2.cancer
P27797	Calreticulin	Intracellular function: A chaperone (glycoprotein folding and Ca2+ homeostasis) and modulator of gene expression; found in the endoplasmic reticulum, nucleous and cytoplasm and at the cell surface	Extracellular function (non-classical secretion routes): Cell adhesion and migration; promotes tumour progression and metastasis; CD59 and LRP co-receptor signalling; the fragment vasostatin inhibits angiogenesis and tumour growth (secretory lysosomes)	1.Cardiomyopathy, Myelofibrosis 2.cancer 3.ER stress, cardiac hypertrophy, cancer 4.fibrosis
P28482	ERK2 (signal-regulated kinases) EC:2.7.11.24	Mitogen-activated protein kinase 1 (MAP kinase)	Transcriptional repressor	1. Truncus arteriosus 2. cancer
P29474	Endothelial Nitric Oxide Synthase EC:1.14.13.39	Produces nitric oxide (NO) which is implicated in vascular smooth muscle relaxation through a cGMP-mediated signal transduction pathway	Synthesis of sulfate from sulfane or sulfide sulfur and superoxide. Bounding to caveolin at the plasma membrane can facilitate sulfate formation, provided sunlight is available. Sulfate enables cholesterol transport, and maintenance of sulfation in the extracellular matrix proteins is crucial for the health of the endothelial wall and of red blood cells and platelets.	1. cancer, parkinson 2. Alzheimer disease, atherosclerosis, Hypertension, Ischemic stroke
P30041	Peroxiredoxin-6	Cyclooxygenase-1	Prostaglandin G/H synthase 1	Lung cancer, Hepatocellular carcinoma, Myocardial Ischemia, Dermatitis
P32189	Glycerol Kinase EC:2.7.1.30	It converts glycerol to sn-glycerol 3-phosphate (glycolysis)	ATP-stimulated translocation protein (ASTP), porin binding, apoptosis, lysosome stability (Copley: a rat liver ATP-stimulated translocation protein)	Glycerol kinase deficiency
P34896	Serine hydroxymethyltransferase, cytosolic	Interconversion of serine and glycine.	binds mRNA binds the 5' untranslated region (UTR) of its own mRNA	1. Smith-Magenis syndrome 2. cancer ,cardiovascular
P35222	Catenin beta-1	Nucleus/Transcription factor	Cytoplasm/Interaction with catenins and actins	Colorectal cancer (CRC) Pilomatrixoma (PTR) Medulloblastoma (MDB) Ovarian cancer (OC) Mesothelioma, malignant (MESOM) Mental retardation, autosomal dominant 19 (MRD19)
P35268	L22 (60S ribosomal protein L22)	Ribosomal protein	Forms ribonucleoprotein particles (RNP) with Epstein-Barr-encoded small RNA in B lymphocytes	Monoallelically inactivated in 10% of Tcell lymphoblastic leukemia, cancer
P36897	TGF-beta receptor type-1	Cell surface/Type I transmembrane protein	Nucleus/Participates in gene regulation	1. Loeys-Dietz syndrome 1 (LDS1) Multiple self-healing squamous epithelioma (MSSE) 2.cancer, fibrosis
P36969	Gpx4 - Phospholipid hydroperoxide glutathione peroxidase, mitochondrial (Glutathione peroxidase-4) EC:1.11.1.12	Peroxidase (Protects from radiation and oxidative damage)	Formation of the mitochondrial capsule during sperm maturation	Sedaghatian type of spondylometaphyseal dysplasia
P38936	P21 and p27	P21: Inhibition of cyclin-dependent kinase activity, preventing phosphorylation of critical cyclin-dependent kinase substrates and blocking cell cycle progression. P27: Might play a role in mitosis. Antigenic molecule. Could be a centromere-associated pr	Activation of Cdk	brain tumor. Other cancers
P41182	Bcl6 B-cell lymphoma 6 protein isoform 1	Transcriptional repressor which is required for germinal center formation and antibody affinity maturation	Bcl6 can control the type of immune cell that develops in the bone marrow—playing many roles in the development of B cells, T cells, macrophages, and other cells—including a primary role in enabling B-cells to generate specific antibodies against pathogen	1. Microphthalmia, syndromic 2 2. Lymphoma, cancer
P45880	Voltage-dependent anion-selective channel protein 2	Ion channel	it also exhibits other extra-mitochondrial localizations as in the plasma membrane of lymphocytes. A scaffolding function of VDAC2 has been evoked by De Pinto et al. (2010) suggesting that VDAC2 has the potential to assemble with other proteins to form a complex. Indeed, the association of VDAC2 with cytosolic enzymes including HK-1, ALDOA and GAPDH has been reported in the skeletal muscle . With…	1. Squamous cell carcinoma, Mouth neoplasms, 2. Epilepsy, 3. Osteoarthritis
P46531	Neurogenic locus notch homolog protein 1	Functions as a receptor for membrane-bound ligands Jagged1, Jagged2 and Delta1 to regulate cell-fate determination. Upon ligand activation through the released notch intracellular domain (NICD) it forms a transcriptional activator complex with RBPJ/RBPSUH and activates genes of the enhancer of split locus. Affects the implementation of differentiation, proliferation and apoptotic programs. Involv…	Functions as a receptor for membrane-bound ligands Jagged1, Jagged2 and Delta1 to regulate cell-fate determination	1. Aortic valve disease 1 (AOVD1) , Adams-Oliver syndrome 5 (AOS5) 2. Breast neoplasm, Uterine cervical neoplasm, Congenital abdnormalities, Colonic neoplasm, Lymphoma, Nervous system diseases, Gliobastoma, Lymphoblastic Leukemia, Pancreatic carcinoma, psoriasis
P46777	Ribosomal Protein L5	Ribosomal protein, component of the large ribosomal subunit	Inhibition of MDM2-mediated p53 ubiquitination and degradation	1. Diamond-Blackfan anemia 6 2. cancer
P47897	Glutamine--tRNA ligase	Plays a critical role in brain development. ATP + L-glutamine + tRNA(Gln) = AMP + diphosphate + L-glutaminyl-tRNA(Gln).	interacts with ASK1 (Fas ligation activated apoptosis signal-regulating kinase 1) to inhibit apoptosis induced by ASK1 protein-protein interaction increased under conditions of increased glutamine concentration	1. Microcephaly, progressive, seizures, and cerebral and cerebellar atrophy 2. neurodegenerative 3. autoinmune, atherosclerosis, cancer
P50570	Dynamin	Membrane fission	1. Dynamic instability of microtubules in interphase; 2. Centrosome cohesion; 3. Role in cytokinesis; 4. Actin polymerization	1. Lethal congenital contracture syndrome 2. 5 Charcot-Marie-Tooth disease 3. myopathy, centronuclear, 1
P50747	Biotin--protein ligase	Post-translational modification of specific protein by attachment of biotin. Acts on various carboxylases such as acetyl-CoA-carboxylase, pyruvate carboxylase, propionyl CoA carboxylase, and 3-methylcrotonyl CoA carboxylase.	Acts as a biotin-independent transcriptional repressor interacting with HDAC1, HDAC2 and HDAC7	1. Holocarboxylase synthetase deficiency 2. cancer
P51608	Methyl-CpG-binding protein 2	Chromosomal protein that binds to methylated DNA. It can bind specifically to a single methyl-CpG pair. It is not influenced by sequences flanking the methyl-CpGs. Mediates transcriptional repression through interaction with histone deacetylase and the corepressor SIN3A. Binds both 5-methylcytosine (5mC) and 5-hydroxymethylcytosine (5hmC)-containing DNA, with a preference for 5-methylcytosine (5m…	It also regulates microRNA biogenesis. MeCP2 phosphorylation induces a direct interaction with DGCR8, leading to reduced microRNA processing and retardation of dendritic growth	1. Angelman syndrome, Mental retardation, X-linked, syndromic 13, Rett syndrome, Autism, Encephalopathy, neonatal severe, due to MECP2 mutations 2. Mental retardation, X-linked syndromic, Lubs type 3. cancer, ephilepsy
P53350	PLK1 (Serine/threonine-protein kinase)	Serine/threonine-protein kinase, intracellular role in cell division and/or genomic stability	Breast-cancer-cell invasion by promoting phosphorylation of vimentin, which associates with integrines to modify cell invasion	Different types of cancer , polycystic kidney disease , rheumatoid arthritis
P53597	Succinyl-coA synthetase (Succinate thiokinase) EC:6.2.1.4	TCA cycle enzyme	Mitochondrial DNA maintenance	Mitochondrial DNA depletion syndrome 9 (encephalomyopathic type with methylmalonic aciduria)
P60174	Triose phosphate isomerase EC:5.3.1.1	Catalyzes the reversible interconversion of dihydroxyacetone phosphate and D-glyceraldehyde 3-phosphate (glycolysis)	Interacts with the cytoplasmic domain of integrin alpha-IIB in platelets and therefore might have a specific role in platelet function	Hemolytic anemia due to triosephosphate isomerase deficiency
P60709	Actin	Cytoskeletal	Enforced moonlighting function of actin: Shigella recruits actin into comet-shaped tails that allow movement within the cytoplasm and invasion of neighboring cells.	1. Nemaline myopathy 3 2. dystonia 3. Baraitser-winter syndrome 1 4.Intracellular bacteria infection
P61254	60S ribosomal protein L26	ribosomal protein, part of 60S subunit	regulates (increases) translation of p53 tumor suppressor protein after DNA damage, leading to cell cycle arrest and apoptosis binds 5' UTR of p53 mRNA	Diamond-Blackfan anemia 11, cancer
P62081	40S ribosomal protein S7	ribosomal protein, part of 40S subunit	Binds to and inhibits HDM2, a ubiquitin ligase, which results in stabilization of the p53 tumor suppressor protein	1. Diamond-Blackfan anemia 8 2.cancer
P62263	S14	Ribosomal protein	Autogenous regulation of translation	Macrocytic anemia, refractory, due to 5q deletion, somatic
P62263	40S ribosomal protein S14	Ribosomal protein	Autogenous regulation of translation	Carcinoma
P62826	GTP-binding nuclear protein Ran	Govern selective transport of proteins into the nucleus	In the intraciliary compartment mediates dissociation of Kif17 from its transport receptor and thereby completes import	1. Carcinoma, 2. HIV infections, 3. Osteoarthritis, Keloid 4. Kennedy's disease
P62913	60S ribosomal protein L11	ribosomal protein, part of 60S subunit	Binds to and inhibits HDM2, a ubiquitin ligase, which results in stabilization of p53 tumor suppressor protein	1. Diamond-Blackfan anemia 7 2.cancer
P62937	Peptidyl-prolyl cis-trans isomerase A EC:5.2.1.8	Intracellular function: Peptidyl-prolyl isomerase activity and a molecular chaperone found in the cytoplasm	Extracellular function (non-classical secretion routes): A proinflammatory cytokine (exosomes)	1.HIV infection 2. cancer, trhombosis, rheumatoid arthritis, sepsis, and asthma, alzheimer
P99999	Cytochrome c	It transfers electrons between Complexes III (Coenzyme Q - Cyt C reductase) and IV (Cyt C oxidase). Electron transport chain	Controlling apoptosis	1. Thrombocytopaenia 2.cancer
Q10589	Bone marrow stromal antigen 2	interferon-inducible restriction factor	It also acts as a pattern recognition receptor inducing NF-&#954;B-dependent proinflammatory gene expression in virus infected cells. Tetherin has also been implicated in cellular processes that are unrelated to immunity, such as the organization of the apical actin network and membrane microdomains or stabilization of the Golgi apparatus	1. HIV-1 and murine leukemia virus infection, 2. rheumatoid arthritis, cancer
Q13584	Isocitrate dehydrogenase EC:1.1.1.42	TCA cycle enzyme	Mitochondrial mRNA binding	GLIOBLASTOMA MULTIFORME
Q15046	Lysine--tRNA ligase	Catalyzes the specific attachment of an amino acid to its cognate tRNA in a 2 step reaction: the amino acid (AA) is first activated by ATP to form AA-AMP and then transferred to the acceptor end of the tRNA.	When secreted acts as a cytokine binds to macrophages and peripheral blood mononuclear cells increases TNF-alpha production by target cells increases target cell migration	1. Charcot-Marie-Tooth disease, recessive intermediate, B Deafness, autosomal recessive 89 2.inflamation, cancer metastasis
Q15311	RalA-binding protein 1	RLIP76 (RalA-binding protein 1 - RALBP1)	Binding partner of Ap-2, epsin and Numb in interphase	1. Hypertension, Prostatic neoplasms, Myocardial Ischemia, atherosclerosis, Degenerative and inmune-mediated diseases 2. cancer, angiogenesis, drug resistance 3. Idiopathic epilepsy seizures
Q15723	ETS-related transcription factor	Nucleus/Morphology and terminal differentiation	Cytoplasm/Transformation	Cancer
Q16637	Survival motor neuron protein	The SMN complex plays a catalyst role in the assembly of small nuclear ribonucleoproteins (snRNPs), the building blocks of the spliceosome. Thereby, plays an important role in the splicing of cellular pre-mRNAs. Most spliceosomal snRNPs contain a common set of Sm proteins SNRPB, SNRPD1, SNRPD2, SNRPD3, SNRPE, SNRPF and SNRPG that assemble in a heptameric protein ring on the Sm site of the small n…	May also play a role in the metabolism of small nucleolar ribonucleoprotein (snoRNPs)	1. Spinal muscular atrophy-1 Spinal muscular atrophy-2 Spinal muscular atrophy-3 Spinal muscular atrophy-4 2.Osteoarthritis. amyotrophic lateral sclerosis (ALS)
Q5SW96	Low density lipoprotein receptor adapter protein 1 (Autosomal recessive hypercholesterolemia protein)	Adaptor for low-density lipoproteins (LDL) receptor endocytosis	Centrosomal assembly and cytokinesis	Hypercholesterolemia, familial, autosomal recessive
Q71UF1	Aconitase EC:4.2.1.3	Catalyses the Stereo-specific isomerization of citrate to isocitrate via cis-aconitate (TCA cycle)	Doom homeostasis / IREBP: Iron-responsive element-binding protein (cytosol), mtDNA maintenance (mitochondrion)	Infantile cerebellar-retinal degeneration
Q7Z4W1	L-xylulose reductase	Catalyzes the NADPH-dependent reduction of several pentoses, tetroses, trioses, alpha-dicarbonyl compounds and L-xylulose. Participates in the uronate cycle of glucose metabolism. May play a role in the water absorption and cellular osmoregulation in the proximal renal tubules by producing xylitol, an osmolyte, thereby preventing osmolytic stress from occurring in the renal tubules.	A role in cell adhesion, pointing to a novel function involving tumour progression and possibly metastasis. Similar to human DCXR, Cbr2 (Carbonyl reductase) from golden hamster (P26h) and cow (P25b) is essential for sperm-zona pellucida interaction and fertilization	1.Pentosuria 2. cancer
Q8IWX2	RHAMM	mitotic spindle/hyaluronan-binding protein	Extracellular RHAMM-CD44 partnering sustains CD44 surface display and enhances CD44-mediated signaling through ERK1 and ERK2 (ERK1/2); it might alsocontribute to tumor progression by enhancing and/or activating the latent tumor-promoting properties of CD	1. Venous thromboembolism 2. Inflamation and cancer
Q8IXV0	Hes 1 protein	Transcriptional repressor	It is able to induce the activation of the NF-kB (Nuclear factor-kappaB) pathway in human T-ALL lines and animal models of the T Cell Leukemia	Leukemia, myeloid/lymphoid or mixed-lineage
Q99217	Amelogenin	Regulates the size and shape of mineral crystallites	Mitochondrial DNA maintenance	Amelogenesis imperfecta hypoplastic/ hypomaturation type 1E
Q99714	3-hydroxyacyl-CoA dehydrogenase type-2	Functions in mitochondrial tRNA maturation. Part of mitochondrial ribonuclease P More ...	It may contribute to the neuronal dysfunction associated with Alzheimer disease.	2-methyl-3-hydroxybutyryl-CoA dehydrogenase deficiency (MHBD deficiency) Mental retardation, X-linked, syndromic, 10 (MRXS10) Mental retardation, X-linked 17 (MRX17) 2. Alzheimer
Q99973	Telomerase protein component 1	Component of the telomerase ribonucleoprotein complex that is essential for the replication of chromosome termini.	Responsible for the localizing and stabilizing vault RNA (vRNA) association in the vault ribonucleoprotein particle. Binds to TERC	1.Cancer 2. multidrug resistance
Q99988	Growth/differentiation factor 15	Extracellular region/Secretion protein involved in apoptosis	Nucleus/Gene regulation	Cancer, inlamation, cardiovascular diseases such as hypertrophy, heart failure, atherosclerosis, endothelial dysfunction, obesity, insulin resistance, diabetes, and chronic kidney diseases in diabetes
Q9H009	Nascent polypeptide-associated complex subunit alpha-2	Prevents inappropriate targeting of non-secretory polypeptides to the endoplasmiMore ...	Is involved in the ribosome biogenesis. In ALL eukaryotes cells.	Mutations and deletions are lethal in early development
Q9H211	DNA replication factor Cdt1	Helps load proteins onto chromatin to create the pre-replication complex for initiating DNA replication	Role in mitosis localizes to kinetochores through binding to the Hec1 component of the Ndc80 complex	1. Meier-Gorlin syndrome 4 2.cancer
Q9H2X9	Solute carrier family 12 member 5	K-Cl cotransporter (ion transporter)	A structural protein orchestrating the organization of the cytoskeleton in neuronal structures and new findings on the regulation of KCC2 by protease-mediated cleavage and on the structural role of KCC2 in spine morphogenesis and glutamate receptor clustering	1. Epilepsy, Hyperalgesia 2. cancer
Q9NQX3	Gephyrin, protein anchor	Microtubule-associated protein involved in membrane protein-cytoskeleton interactions (it is thought to anchor the inhibitory glycine receptor (GLYR) to subsynaptic microtubules).	Synthesis of molybdenum cofactor (MoCo). Copley et al.: it forms a scaffold beneath the membrane of post-synaptic neurons that anchors glycinergic receptors and also binds dynein to facilitate retrograde transport of glycinergic receptors EC:4.1.99.18	Molybdenum cofactor deficiency C
Q9P2J5	Leucine--tRNA ligase, cytoplasmic	Catalyzes the specific attachment of an amino acid to its cognate tRNA in a two step reaction: the amino acid (AA) is first activated by ATP to form AA-AMP and then transferred to the acceptor end of the tRNA. Exhibits a post-transfer editing activity to hydrolyze mischarged tRNAs.	GTPase-activating protein (GAP) senses intracellular leucing concentration and binds to Rag GTPase Rag signals to mTORC1 promotes translocation of mTORC1 to the lysosomal membrane	1. Infantile liver failure syndrome 1 2.mitochondrial pathologies, cardiomyopathy, MELAS, MIDD
Q9UH91	Xanthine oxidoreductase	Purine catabolism enzyme	Structural role in the mammary gland	XANTHINURIA, TYPE I
Q9Y3E5	Pth2/Bit1 peptidyl-tRNA hydrolase 2/Bcl-2 inhibitor of transcription 1 EC:3.1.1.29	Peptidyl-tRNA hydrolase 2	Inhibitor of transcription	1. Osteoarthritis 2. Neurologic, endocrine, and pancreatic disease, multisystem, infantile-onset (IMNEPD) 3.cancer

## Sheet: S3 Table
Uni Prot Code	Protein Name	Canonical Function	Moonlighting Functions	Diseases	Drugs
P21399	Cytoplasmatic aconitate hydratase/IRP1	Catalyses the stereo-specific isomerization of citrate to isocitrate via cis-aconitate (TCA cycle)	mRNA binding protein	Acute cardiac allograft rejection	Not available
O00337	hCNT1 (Sodium/nucleoside cotransporter 1)	Nucleosides Transport (selective for pyrimidine nucleosides and adenosine)	Inhibition of tumor growth (likely to be relevant in tumor biology)	Concentrative nucleoside transporter deficency	Gemcitabine, Zidovudine, Stavudine
P15336	ATF2 protein	Transcription factor (stimulates CRE (cAMP responsive element)-dependent transcription)	DNA damage response	Cancers; Myeloid Leukemia	Midostaurin
P99999	Cytochrome c	It transfers electrons between Complexes III (Coenzyme Q - Cyt C reductase) and IV (Cyt C oxidase). Electron transport chain	Controlling apoptosis	Malaria	Minocycline, Protoporphyrin Ix Containing Co, Heme C, Imidazole, Protoporphyrin Ix Containing Zn, N-Trimethyllysine, Zinc Substituted Heme C
P09622	DLD (Dihydrolipoyl dehydrogenase, mitochondrial)	Lipoamide dehydrogenase is a component of the glycine cleavage system as well as of the alpha-ketoacid dehydrogenase complexes	Protease	Chagas' disease	NADH, Flavin adenine dinucleotide
P28482	ERK2 (signal-regulated kinases)	Mitogen-activated protein kinase 1 (MAP kinase)	Transcriptional repressor	Cancers	LLZ16407, PD184352, PD98059, Ro092210, U0126
P36969	Gpx4 - Phospholipid hydroperoxide glutathione peroxidase, mitochondrial (Glutathione peroxidase-4) EC:1.11.1.12	Peroxidase (Protects from radiation and oxidative damage)	Formation of the mitochondrial capsule during sperm maturation	Sedaghatian type of spondylometaphyseal dysplasia	Glutathione
P06744	Phosphoglucose isomerase	Catalyzes the conversion of glucose-6-phosphate into fructose 6-phosphate (glycolysis)	Neuroleukin, autocrine motility factor, differentiation and maturation factor / nerve growth factor / stimulation of cell migration / implantation factor (in the ferret); is an important modulator of tumor progression and a target for cancer therapy / sperm surface antigen 36, which mediates sperm agglutination	breast cancer	Alpha-D-Glucose-6-Phosphate, 6-Phosphogluconic Acid, 5-Phospho-D-Arabinohydroxamic Acid, Sorbitol 6-phosphate,5-Phosphoarabinonic Acid, Glucose-6-Phosphate, Erythose-4-Phosphate, Fructose-6-Phosphate, EPIANDROSTERONE, Metazamide, Prasterone
P19971	Thymidine phosphorylase	Phosphorylates thymidine to produce thymine and 2-deoxy-alpha-D-ribose 1-phosphate	Platelet-derived endothelial cell growth factor	Angiogenesis; Breast cancer, Lung adenocarcinomas, Renal cell carcinoma	Uridine
O14786	Neuropilin (VEGF receptor)	Vascular endothelial cell growth factor receptor	Receptor for semaphorin III (nerve axons) / VEFGR, regulation of angiogenesis	Cancers	Anti-NRP1, RG7347
P04406	Glyceraldehyde-3-phosphate dehydrogenase EC:1.2.1.12	Conversion of D-glyceraldehyde 3-phosphate (G3P) into 3-phospho-D-glyceroyl phosphate (Glycolysis)	Uracil-DNA glycosylase, Transferrin receptor, involved in endocytosis, microtubule binding (bundling), phosphate group transfer, involved in sperm motility & apoptosis, binds RNA and dianosine tetraphosphate (nuclear tRNA transport)... see references	Huntington disease Alzheimer diseaseParkinson disease	NADH, Adenosine-5-Diphosphoribose, Thionicotinamide-Adenine-Dinucleotide, 4-(2-AMINOETHYL)BENZENESULFONYL FLUORIDE
P13569	CFTR chloride channel	Involved in the transport of chloride ions	Regulator of other epitelial anion channels (Regulator of Na+ channels)	Cystic fibrosis	Lubiprostone
P08183	Multidrug resistance protein 1	P-Glycoprotein (transporter)	Regulator of cell-swelling ion channel	Cancers	Not available
P00734	Thrombin protease (Prothrombin)	Thrombin protease	Ligand for cell surface receptors	Gliomas; Thrombosis; Coagulative disorders, Coronary atherosclerosis, Heparin-induced thrombocytopenia type II, Multiple organ failure	Ximelegatran, Argatroban, Bivalirudin, Dabigatran, Lepirudin, SR-123781A, AZD0837, Dermolastin
P04818	Thymidylate synthase	Contributes to the de novo mitochondrial thymidylate biosynthesis pathway	Translation inhibitor	Breast cancer; Gastric cancer; Ovarian cancer, Colorectal cancer, Fungal diseases, Hepatocellular carcinoma, Malaria, Proliferative diseases	Irinotecan, Capecitabine, Floxuridine/5-fluorouracil, Flucytosine, Fluorouracil, Gemcitabine, Leucovorin/5-fluorouracil, Pemetrexed, Raltitrexed, Trifluridine, LY231514, Plevitrexed (R)-isomer, Plevitrexed
P62328	Thymosin Beta-4 (sequester actin)	Thymosin Beta-4 (sequester G-actin)	Secreted chemotaxis ligand & Activation of actin polymerization, ILK kinase	cancers	Heparin Disaccharide I-S, Heparin Disaccharide Iii-S
P23219	Cyclooxygenase-1	Prostaglandin G/H synthase 1	Heme-dependent peroxidase	Inflammatory diseases; Cardiovascular disease	Acetaminophen, Aspirin, Diclofenac, Fenoprofen, Flurbiprofen, Fosfosal, Icosapent, Indomethacin, Ketorolac, Meclofenamic acid, Oxaprozin, Sulindac sulfide, Asasantin, Pravigard, Benzydamine, NCX-4016
P09960	Leukotriene A4 hydrolase	Epoxide hydrolase that catalyzes the final step in the biosynthesis of the proinflammatory mediator leukotriene B4	Aminopeptidase	Inflammation; Leukemia, Myeloid; Oesophageal cancer; Myocardial infarction, Solid tumors	DG051
P13716	Delta-aminolevulinic acid dehydratase	Delta-aminolevulinic acid dehydratase	Proteasome inhibitory subunit	Malaria	Aminolevulinic acid
Q9NQX3	Gephyrin, protein anchor	Microtubule-associated protein involved in membrane protein-cytoskeleton interactions (it is thought to anchor the inhibitory glycine receptor (GLYR) to subsynaptic microtubules).	Synthesis of molybdenum cofactor (MoCo). Copley et al.: it forms a scaffold beneath the membrane of post-synaptic neurons that anchors glycinergic receptors and also binds dynein to facilitate retrograde transport of glycinergic receptors EC:4.1.99.18	Molybdenum cofactor deficiency C	Formic Acid, Imidazole, Propanoic Acid
P53597	Succinyl-coA synthetase (Succinate thiokinase) EC:6.2.1.4	TCA cycle enzyme	Mitochondrial DNA maintenance	Mitochondrial DNA depletion syndrome 9 (encephalomyopathic type with methylmalonic aciduria)	Succinic acid
P21912	Succinate dehydrogenase	TCA cycle enzyme	Tumor supression (it should play specific tumor-suppressing roles, directly or indirectly)	Riboflavin deficiency	Succinic acid, Chlormerodrin
P38936	P21 and p27	P21: Inhibition of cyclin-dependent kinase activity, preventing phosphorylation of critical cyclin-dependent kinase substrates and blocking cell cycle progression. P27: Might play a role in mitosis. Antigenic molecule. Could be a centromere-associated pr	Activation of Cdk	Leukemia	Not available
P27487	CD26/DPPIV	Cell surface glycoprotein receptor involved in the costimulatory signal essential for T-cell receptor (TCR)-mediated T-cell activation	The protein functions as (1) serine protease, (2) receptor, (3) costimulatory protein, (4) adhesion molecule for collagen and fibronectin, and (5) is involved in apoptosis	Obesity; Malignancies; Diabetes mellitus, Autoimmune diseases	Saxagliptin, Sitagliptin, Vildagliptin, Alogliptin, IDDBCP161883 Kombiglyze XR/Komboglyze FDC Linagliptin, MK-3102, SaxaDapa, Anagliptin, Melogliptin, SYR-472 TAK-472, ABT-279, ARI-2243 TAK-100, Teneligliptin, Denagliptin Isoleucine thiazolidide DPP IV NVP DPP728, R-1438, SSR-162369 ASP8497, ER-319711-15, LY-2463665
Q15311	RLIP76 (RalA-binding protein 1 - RALBP1)	Binding partner of Ap-2, epsin and Numb in interphase	Mitotic spindle assembly	metabolic syndrome	Sorafenib, Vincristine, Carbamazepine, Doxorubicin
P62826	GTP-binding nuclear protein Ran	Govern selective transport of proteins into the nucleus	In the intraciliary compartment mediates dissociation of Kif17 from its transport receptor and thereby completes import	Carcinoma, HIV infections, Ostroarthritis, Keloid	Guanosine-5'-Diphosphate
P15144	CD13 (Aminopeptidase N)	Broad specificity aminopeptidase. Plays a role in the final digestion of peptides generated from hydrolysis of proteins by gastric and pancreatic proteases.	Peptide cleavage (enzymatic regulation of peptides/tumor cell invasion/differentiation/proliferation of apoptosis/motility/chemotaxis/antigen presentation) - Endocytosis (viral infection/cholesterol uptake) - Signaling (angiogenesis/adhesion/phagocytosis)	Severe acute respiratory syndrome, Coronaviruses infections, Tumors	[(125)I] RB129
P02489	alpha-crystallin A chain	Lens Crystallin	Heat-shock protein	proteotoxic stress	Not available
P60174	Triose phosphate isomerase EC:5.3.1.1	Catalyzes the reversible interconversion of dihydroxyacetone phosphate and D-glyceraldehyde 3-phosphate (glycolysis)	Interacts with the cytoplasmic domain of integrin alpha-IIB in platelets and therefore might have a specific role in platelet function	Hemolytic anemia due to triosephosphate isomerase deficiency	N-Hydroxy-4-Phosphono-Butanamide, 2-Phosphoglycolic Acid, Phosphoglycolohydroxamic Acid, 3-(2-Benzothiazolylthio)-1-Propanesulfonic Acid, [2(Formyl-Hydroxy-Amino)-Ethyl]-Phosphonic Acid, Fluorotryptophane, 2-Carboxyethylphosphonic Acid, 2-Methyl-2-Propanol, 1,3-Dihydroxyacetonephosphate, 1,4-Dithiothreitol
P07355	Annexin-2	Intracellular function: Membrane binding, RNA binding and localization and DNA binding; found in the cytoplasm and nucelous	Extracellular function (non-classical secretion routes): cellular receptor for proteases and substrates (transmembrane translocation)	pancreatic cancer	Tenecteplase, lanoteplase
P27797	Calreticulin	Intracellular function: A chaperone (glycoprotein folding and Ca2+ homeostasis) and modulator of gene expression; found in the endoplasmic reticulum, nucleous and cytoplasm and at the cell surface	Extracellular function (non-classical secretion routes): Cell adhesion and migration; promotes tumour progression and metastasis; CD59 and LRP co-receptor signalling; the fragment vasostatin inhibits angiogenesis and tumour growth (secretory lysosomes)	Cardiomyopathy, familial hypertrophic, 19 Myelofibrosis, somatic	Antihemophilic Factor, Tenecteplase, Melatonin, lanoteplase
P09429	High mobility group protein B1	Intracellular function: A transcription factor	Extracellular function (non-classical secretion routes): A pro-inflammatory, pro-angiogenic cytokine; endochondrial ossification (secretory lysosomes; caspase 1-dependent)	Arthritis; Endotoxin lethality, Lethal systemic inflammatory diseases, Synovitis and tenosynovitis	CTI-01
P07900	HSP90-alpha	Intracellular function: A molecular chaperone found in the cytoplasm and mitochondria	Extracellular function (non-classical secretion routes): A chaperone; MMP2 activation and wound healing (exosomes)	Melanoma; Breast Cancer; Ovarian Cancer; Chronic Myelogenous Leukemia, Gastrointestinal Stromal Tumors, HER2-positive Metastatic Breast Cancer, Hematological Malignancies, Multiple Myeloma, Non-small Cell Lung Cancer, Ovarian cancer, Prostate cancer, Refractory Hematological Malignancies, Solid tumors	Tanespimycin, STA-9090
P62937	Peptidyl-prolyl cis-trans isomerase A	Intracellular function: Peptidyl-prolyl isomerase activity and a molecular chaperone found in the cytoplasm	Extracellular function (non-classical secretion routes): A proinflammatory cytokine (exosomes)	Human immunodeficiency virus disease	L-Proline
P29474	Endothelial Nitric Oxide Synthase	Produces nitric oxide (NO) which is implicated in vascular smooth muscle relaxation through a cGMP-mediated signal transduction pathway	Synthesis of sulfate from sulfane or sulfide sulfur and superoxide. Bounding to caveolin at the plasma membrane can facilitate sulfate formation, provided sunlight is available. Sulfate enables cholesterol transport, and maintenance of sulfation in the extracellular matrix proteins is crucial for the health of the endothelial wall and of red blood cells and platelets.	Angina; Sepsis; Inflammation; Schizophrenia, Colon cancer, Coronary Artery Disease	L-NMMA, L-NAME, ACCLAIM
P05089	Arginase EC:3.5.3.1	Arginine hydrolysis	Potentially regulates arginine-dependent immune functions such as T lymphocyte activation	Argininemia	L-Ornithine, 2(S)-Amino-6-Boronohexanoic Acid, Nor-N-Omega-Hydroxy-L-Arginine, Dinor-N(Omega)-Hydroxy-L-Arginine, S-{2-[Amino(Dihydroxy)-Lambda~4~-Sulfanyl]Ethyl}-D-Cysteine, N-Omega-Hydroxy-L-Arginine, S-2-(Boronoethyl)-L-Cysteine, Urea, Descarboxy-nor-N(Omega)-Hydroxy-L-Arginine, S,S-(2-Hydroxyethyl)Thiocysteine
P05230	FGF1 (Fibroblast growth factor 1)	Important role in the regulation of cell survival, cell division, angiogenesis, cell differentiation and cell migration	Stimulates cell adhesion and/or motility upon export, facilitating specific steps in progression and metastasis	Hepatic fibrosis	Pentosan Polysulfate, Amlexanox, Sucrose Octasulfate, Formic Acid, O2-Sulfo-Glucuronic Acid, N,O6-Disulfo-Glucosamine, Naphthalene Trisulfonate, Pazopanib, 5-AMINO-NAPHTALENE-2-MONOSULFONATE
P53350	PLK1 (Serine/threonine-protein kinase)	Serine/threonine-protein kinase, intracellular role in cell division and/or genomic stability	Breast-cancer-cell invasion by promoting phosphorylation of vimentin, which associates with integrines to modify cell invasion	Pancreatic cancer; Non-Hodgkins Lymphoma, Advanced solid tumor, Cancer, Metastatic hormone refractory Prostate cancer,	ZK-thiazolidinone, ON 019190.Na, Rigosertib, BI 6727, Volasertib, HMN-214, TAK-960, BI 2536, GSK461364, CYC-800, DAP-81, LC-445, NMS-1,
P09382	Galectin-1	Multiple signaling functions	Proliferation, migration	Carcinoma, Keloid	Beta-Mercaptoethanol, Thiodigalactoside, 1,4-Dithiothreitol
P09038	FGF2 (fibroblast growth factor 2)	fibroblast growth factor 2	Proliferation/angiogenesis	Hepatic fibrosis; Rheumatoid arthritis	BIBF100
P06396	Gelsolin	Calcium-regulated, actin-modulating protein that binds to the plus (or barbed) ends of actin monomers or filaments, preventing monomer exchange (end-blocking or capping). It can promote the assembly of monomers into filaments (nucleation) as well as sever filaments already formed. Plays a role in ciliogenesis.	Controlling apoptosis	Amyloidosis, Finnish type	Latrunculin A
P00338	Lactate dehydrogenase	Pyruvate fermentation to lactate.	Protein translation factor	Glycogen storage disease XI	NADH, Etheno-Nad, Nicotinamide, Oxamic Acid
P19367	Hexokinase	Glycolysis	Controlling apoptosis	Hemolytic anemia due to hexokinase deficiency Neuropathy, motor and sensory, Russe type	Alpha-D-Glucose-6-Phosphate, Beta-D-Glucose, Phosphoaminophosphonic Acid-Adenylate Ester, Lonidamine
P10809	60 kDa heat shock protein, mitochondrial	Implicated in mitochondrial protein import and macromolecular assembly. May facilitate the correct folding of imported proteins. May also prevent misfolding and promote the refolding and proper assembly of unfolded polypeptides generated under stress conditions in the mitochondrial matrix.	Immunomodulator Receptor for HDL	Schizophrenia	Not available
Q7Z4W1	L-xylulose reductase	Catalyzes the NADPH-dependent reduction of several pentoses, tetroses, trioses, alpha-dicarbonyl compounds and L-xylulose. Participates in the uronate cycle of glucose metabolism. May play a role in the water absorption and cellular osmoregulation in the proximal renal tubules by producing xylitol, an osmolyte, thereby preventing osmolytic stress from occurring in the renal tubules.	A role in cell adhesion, pointing to a novel function involving tumour progression and possibly metastasis. Similar to human DCXR, Cbr2 (Carbonyl reductase) from golden hamster (P26h) and cow (P25b) is essential for sperm-zona pellucida interaction and fertilization	Pentosuria	Isopropyl Alcohol, Dihydrogenphosphate Ion, 2'-Monophosphoadenosine 5'-Diphosphoribose
P09104	Gamma-enolase	Conversion of 2-phosphoglycerate to phosphoenolpyruvate (Glycolysis)	It has neurotrophic and neuroprotective effects on rather a broad spectrum of neurons in the central nervous system (promotes cell survival)	Overexpressed in Glioblastoma	2-Phosphoglycolic Acid
P15291	Beta-1,4-galactosyltransferase 1	The Golgi complex form catalyzes the production of lactose in the lactating mammary gland and could also be responsible for the synthesis of complex-type N-linked oligosaccharides in many glycoproteins as well as the carbohydrate moieties of glycolipids. The cell surface form functions as a recognition molecule during a variety of cell to cell and cell to matrix interactions, as those occurring d…	Lactose synthase	Congenital disorder of glycosylation, type IId	N-Acetyl-D-glucosamine, 6-Aminohexyl-Uridine-C1,5'-Diphosphate, Di(N-Acetyl-D-Glucosamine), Uridine Diphosphate Galactose, Uridine-5'-Monophosphate, 2-(N-Morpholino)-Ethanesulfonic Acid
P62913	60S ribosomal protein L11	ribosomal protein, part of 60S subunit	Binds to and inhibits HDM2, a ubiquitin ligase, which results in stabilization of p53 tumor suppressor protein	Diamond-Blackfan anemia 7	Alpha-Hydroxy-Beta-Phenyl-Propionic Acid, ANISOMYCIN, Puromycin
P19338	Nucleolin	Nucleolin is the major nucleolar protein of growing eukaryotic cells. It is found associated with intranucleolar chromatin and pre-ribosomal particles. It induces chromatin decondensation by binding to histone H1. It is thought to play a role in pre-rRNA transcription and ribosome assembly. May play a role in the process of transcriptional elongation. Binds RNA oligonucleotides with 5'-UUAGGG-3' …	regulates (decreases) translation of p53 tumor suppressor protein binds 5' UTR of p53 mRNA	Not available	Not available
Q86XF0	Bifunctional dihydrofolate reductase-thymidylate synthase	Key enzyme in folate metabolism. Contributes to the de novo mitochondrial thymidylate biosynthesis pathway. Catalyzes an essential reaction for de novo glycine and purine synthesis, and for DNA precursor synthesis. Binds its own mRNA and that of DHFRL1.	binds DHFR mRNA regulation of DHFR synthesis methotrexate inhibits interaction	Autoimmune diseases, Bacterial infections, Cancer, Chagas' disease, Fungal diseases, Inflammation, Leishmania infections, Leprosy, Malaria, P. carinii pneumonia, Parasitic diseases, Toxoplasma infections, Trypanosomatid infections, Tuberculosis	Aminopterin, Chlorproguanil, MCB-3837, Pralatrexate, Proguanil, Proquanil, Pyrimethamine, Trimethoprim, Trimetrexate, Iclaprim, Metoprine
P34896	Serine hydroxymethyltransferase, cytosolic	Interconversion of serine and glycine.	binds mRNA binds the 5' untranslated region (UTR) of its own mRNA	Smith-Magenis syndrome	Pyridoxal Phosphate, Tetrahydrofolic acid, Glycine, Mimosine, Triglu-5-Formyl-Tetrahydrofolate, 5-Hydroxymethylene-6-Hydrofolic Acid, N-Pyridoxyl-Glycine-5-Monophosphate
Q9P2J5	Leucine--tRNA ligase, cytoplasmic	Catalyzes the specific attachment of an amino acid to its cognate tRNA in a two step reaction: the amino acid (AA) is first activated by ATP to form AA-AMP and then transferred to the acceptor end of the tRNA. Exhibits a post-transfer editing activity to hydrolyze mischarged tRNAs.	GTPase-activating protein (GAP) senses intracellular leucing concentration and binds to Rag GTPase Rag signals to mTORC1 promotes translocation of mTORC1 to the lysosomal membrane	Infantile liver failure syndrome 1	L-Leucine
P47897	Glutamine--tRNA ligase	Plays a critical role in brain development. ATP + L-glutamine + tRNA(Gln) = AMP + diphosphate + L-glutaminyl-tRNA(Gln).	interacts with ASK1 (Fas ligation activated apoptosis signal-regulating kinase 1) to inhibit apoptosis induced by ASK1 protein-protein interaction increased under conditions of increased glutamine concentration	Microcephaly, progressive, seizures, and cerebral and cerebellar atrophy	L-Glutamine
Q15046	Lysine--tRNA ligase	Catalyzes the specific attachment of an amino acid to its cognate tRNA in a 2 step reaction: the amino acid (AA) is first activated by ATP to form AA-AMP and then transferred to the acceptor end of the tRNA.	When secreted acts as a cytokine binds to macrophages and peripheral blood mononuclear cells increases TNF-alpha production by target cells increases target cell migration	Charcot-Marie-Tooth disease, recessive intermediate, B Deafness, autosomal recessive 89	L-Lysine
Q9H2X9	Solute carrier family 12 member 5	K-Cl cotransporter (ion transporter)	A structural protein orchestrating the organization of the cytoskeleton in neuronal structures and new findings on the regulation of KCC2 by protease-mediated cleavage and on the structural role of KCC2 in spine morphogenesis and glutamate receptor clustering	Epilepsy, Hyperalgesia	Potassium Chloride, Bumetanide, Drugbank test drug
P00813	Adenosine Deaminase	Catalyzes the hydrolytic deamination of adenosine and 2-deoxyadenosine. Plays an important role in purine metabolism and in adenosine homeostasis. Modulates signaling by extracellular adenosine, and so contributes indirectly to cellular signaling events.	Capacity as a regulator of the concentration of extracellular adenosine that is able to activate adenosine receptors (ARs). To act as a costimulator, promoting T-cell proliferation and differentiation mainly by interacting with the differentiation cluster CD26. Another role is the ability of ADA to act as an allosteric modulator of ARs	Acute myeloid leukemia, Chronic lymphocytic leukemia, Hairy-cell leukemia, Non-Hodgkin's lymphom, Peripheral and cutaneous T-cell lymphomas	Pentostatin, Fludarabine, Dipyridamole, Cladribine
P14618	Pyruvate kinase PKM	Glycolytic enzyme that catalyzes the transfer of a phosphoryl group from phosphoenolpyruvate (PEP) to ADP, generating ATP. Stimulates POU5F1-mediated transcriptional activation. Plays a general role in caspase independent cell death of tumor cells. The ratio betwween the highly active tetrameric form and nearly inactive dimeric form determines whether glucose carbons are channeled to biosynthetic…	It would act as potential sites of recognition and/or binding for ZP glycoproteins when located in the sperm head.	Hepatocellular carcinoma, Carcinoma, Osteoporosis	Pyruvic acid, L-Phospholactate, 2-Phosphoglycolic Acid, 6-(2-fluorobenzyl)-2,4-dimethyl-4,6-dihydro-5H-thieno[2',3':4,5]pyrrolo[2,3-d]pyridazin-5-one, 1-[(2,6-difluorophenyl)sulfonyl]-4-(2,3-dihydro-1,4-benzodioxin-6-ylsulfonyl)piperazine
P04075	Fructose-bisphosphate aldolase A	Plays a key role in glycolysis and gluconeogenesis.	ALDOA is located at the internal side of the plasma membrane or at the acrosomal membrane. The observation of ALDOA in both the head and the flagellum of human spermatozoa is an original result	Glycogen storage disease XII	1,6-Fructose Diphosphate, 1,3-Dihydroxyacetonephosphate, 1,6-DI-O-PHOSPHONO-D-MANNITOL, N-(4-CHLOROPHENYL)-3-(PHOSPHONOOXY)NAPHTHALENE-2-CARBOXAMIDE
P45880	Voltage-dependent anion-selective channel protein 2	Ion channel	it also exhibits other extra-mitochondrial localizations as in the plasma membrane of lymphocytes. A scaffolding function of VDAC2 has been evoked by De Pinto et al. (2010) suggesting that VDAC2 has the potential to assemble with other proteins to form a complex. Indeed, the association of VDAC2 with cytosolic enzymes including HK-1, ALDOA and GAPDH has been reported in the skeletal muscle . With…	Solid Tumors	PRLX 93936
P46531	Neurogenic locus notch homolog protein 1	Functions as a receptor for membrane-bound ligands Jagged1, Jagged2 and Delta1 to regulate cell-fate determination. Upon ligand activation through the released notch intracellular domain (NICD) it forms a transcriptional activator complex with RBPJ/RBPSUH and activates genes of the enhancer of split locus. Affects the implementation of differentiation, proliferation and apoptotic programs. Involv…	Functions as a receptor for membrane-bound ligands Jagged1, Jagged2 and Delta1 to regulate cell-fate determination	T-cell ALL; Cancer; T-cell lymphoblastic lymphoma	Notch inhibitor, BMS-906024
Q99973	Telomerase protein component 1	Component of the telomerase ribonucleoprotein complex that is essential for the replication of chromosome termini.	Responsible for the localizing and stabilizing vault RNA (vRNA) association in the vault ribonucleoprotein particle. Binds to TERC	Solid Tumors; Multiple Myeloma; Lymphoid Leukemia	GRN163L
P50747	Biotin--protein ligase	Post-translational modification of specific protein by attachment of biotin. Acts on various carboxylases such as acetyl-CoA-carboxylase, pyruvate carboxylase, propionyl CoA carboxylase, and 3-methylcrotonyl CoA carboxylase.	Acts as a biotin-independent transcriptional repressor interacting with HDAC1, HDAC2 and HDAC7	Holocarboxylase synthetase deficiency	Biotin
P35222	Catenin beta-1	Nucleus/Transcription factor	Cytoplasm/Interaction with catenins and actins	Colorectal cancer (CRC) Pilomatrixoma (PTR) Medulloblastoma (MDB) Ovarian cancer (OC) Mesothelioma, malignant (MESOM) Mental retardation, autosomal dominant 19 (MRD19)	Urea
P00533	Epidermal growth factor receptor	Cell surface/Membrane receptor tyrosine kinase for EGF	Nucleus/Co-transcription factor	Lung cancer (LNCR) Inflammatory skin and bowel disease, neonatal, 2 (NISBD2)	Cetuximab, Trastuzumab, Lidocaine, Gefitinib, Erlotinib, Lapatinib, Panitumumab, Flavopiridol, IGN311, Matuzumab, Vandetanib, HuMax-EGFr, CDX-110, CI-1033, IMC-11F8, INSM-18, Afatinib, Osimertinib, Necitumumab
P04637	p53	Nucleus/Transcription factor	Mitochondria/Promoting mitochondrial membrane permeabilization	Squamous cell carcinoma of the head and neck (HNSCC) Lung cancer (LNCR) Papilloma of choroid plexus (CPP) Basal cell carcinoma 7 (BCC7) Adrenocortical carcinoma (ADCC)	Acetylsalicylic acid, AZD 3355, 1-(9-ethyl-9H-carbazol-3-yl)-N-methylmethanamine
P21980	Protein-glutamine gamma-glutamyltransferase 2	Cytoplasm/Catalyzes protein cross-linking	(1) Nucleus/Regulates gene expression; (2) Extracellular region/Cell adhesion	Cancer	L-Glutamine, Guanosine-5'Diphosphate
P08253	72 kDa type IV collagenase	Extracellular region/Secretion protein involved in proteolysis	Nucleus/Regulates gene expression	Multicentric osteolysis, nodulosis, and arthropathy (MONA)	Marimastat, Captopril, SC-74020, Halofuginone, AE-941
Q99714	3-hydroxyacyl-CoA dehydrogenase type-2	Functions in mitochondrial tRNA maturation. Part of mitochondrial ribonuclease P	It may contribute to the neuronal dysfunction associated with Alzheimer disease.	2-methyl-3-hydroxybutyryl-CoA dehydrogenase deficiency (MHBD deficiency) Mental retardation, X-linked, syndromic, 10 (MRXS10) Mental retardation, X-linked 17 (MRX17)	1-Azepan-1-Yl-2-Phenyl-2-(4-Thioxo-1,4-Dihydro-Pyrazolo[3,4-D]Pyrimidin-5-Yl)Ethanone Adduct

## Sheet: S4 Table
95% confidence interval
		Degree of significance
No. of Moons proteins involved in diseases:					111	78.169
No. of Moons proteins not involved in diseases:					31	21.831
Total					142
No. of human proteins both in uniprot and OMIM:					3600	17.8501
No. of human proteins in Uniprot					16568	82.1499
Total					20168	Rewied proteins
Risk estimators					Confidence interval 95%		1.96
					lower	upper
Absolute risk in the treatment group			0.78169		0.713744	0.849636	Significant if less than 1
Absolute risk in the control group			0.178501		0.173216	0.183786	Significant if less than 1
Absolute risk reduction (RAR)			-0.60319		-0.671341	-0.535038	Significant if it does not include 1
Relative risk (RR)			4.3792		3.99499	4.80037	Number of times the two groups differ
Relative risk reduction (RRR)			-3.3792		-3.80037	-2.99499	Times Uniprots are more frequent in the OMIM than the Moons
Odds					Confidence interval 95%
Odds in the treatment group			3.58065
Odds in the control group			0.217286
Odds ratio (OR)			16.4789		11.0485	24.5785	Significant if greater than 1
No. required to treat (NNT)			-1.65785		-1.86903	-1.48956	Significant if less than 1

## Sheet: S5 Table
95% confidence interval
		Degree of significance
No. of Druggable Human Proteins in MoonDB:					68	47.8873
No. of not Druggable Human Proteins in MoonDB:					74	52.1127
Total					142
No. of Druggable Human Proteins in Uniprot:					1969	9.76299
No. of not Druggable Human Proteins in Uniprot:					18199	90.237
Total					20168	Rewied proteins
Risk estimators					Confidence interval 95%		1.96
					lower	upper
Absolute risk in the treatment group			0.478873		0.396707	0.56104	Significant if less than 1
Absolute risk in the control group			0.0976299		0.0935335	0.101726	Significant if less than 1
Absolute risk reduction (RAR)			-0.381243		-0.463512	-0.298975	Significant if it does not include 1
Relative risk (RR)			4.90499		4.11078	5.85263	Number of times the two groups differ
Relative risk reduction (RRR)			-3.90499		-4.85263	-3.11078	Times Uniprots are more frequent in drugbank than the Moons
Odds					Confidence interval 95%
Odds in the treatment group			0.918919
Odds in the control group			0.108193
Odds ratio (OR)			8.49335		6.0907	11.8438	Significant if greater than 1
No. required to treat (NNT)			-2.623		-3.34476	-2.15744	Significant if less than 1
